# Supplementary material for: Structural basis for the activation of the lipid scramblase TMEM16F
Source: Nat Commun. 2022 Nov 5;13:6692. doi: 10.1038/s41467-022-34497-x (PMC9637102; doi:10.1038/s41467-022-34497-x)
Supplement: Supplementary file 6 — Source Data [file 41467_2022_34497_MOESM6_ESM.zip]

Archive with 6 entries (6 files):
- Fig1.xlsx
- Fig2.xlsx
- Fig8.xlsx
- SuppFig1.xlsx
- SuppFig2.xlsx
- SuppFig8.xlsx
