# Supplementary material for: Structural basis for the activation of the lipid scramblase TMEM16F
Source: Nat Commun. 2022 Nov 5;13:6692. doi: 10.1038/s41467-022-34497-x (PMC9637102; doi:10.1038/s41467-022-34497-x)
Supplement: Supplementary file 6 — Source Data [file 41467_2022_34497_MOESM6_ESM.zip › Fig1.xlsx]

## Sheet: Fig 1a
Ion conduction			Alanine scan
	WT		S510	I511	I515	F518	I521	M522	L524	F558	Q559	N562	Y563	S566	C567	I570	E604	T607	Q608	L609	I611	I612	K616	W619	Q623
Ion conduction log (EC50/EC50wt)	0		-0.0676904	-0.145076	0.0122532	-0.147725	-0.0441844	-0.126247	0.0920469	-0.0673748	0.13558	-0.314056	-0.291015	0.163899	0.0668503	0.0169554	0.0894161	0.171155	0.0276064	0.0485179	-0.11554	-0.154878	0.0098829	-0.0411745	-0.204634
95% CI
upper	0.0337738		-0.0133049	-0.0950566	0.0532039	-0.0766222	-0.00407154	-0.0832801	0.118851	-0.0133049	0.196884	-0.259208	-0.221399	0.236015	0.112851	0.0476715	0.0528453	0.131508	0.0539204	0.127397	-0.157127	-0.0719559	0.05784	0.00351116	-0.139266
lower	-0.0306102		-0.12697	-0.195427	-0.0395729	-0.228427	-0.105953	-0.179209	0.0652259	-0.128238	0.0845513	-0.366359	-0.356732	0.108453	0.0209641	-0.012331	0.124263	0.22101	0.000944559	-0.0389814	-0.0769446	-0.22584	-0.0543216	-0.0897507	-0.287858
Lipid Scrambling
Fluorescence (F/Fwt)
	Rep1	Rep2	Rep3	Rep4	Rep5		Average	SEM
wt	1	1	1	1	1		1
S510	2.67936	1.17801	0.910036	0.797849			1.39131	0.378184
I511	1.08242	1.04087	0.85224	1.45363			1.10729	0.108982
I515	1.21501	1.26111	1.30885	0.987624			1.19315	0.0616056
F518	4.24944	1.95339	7.03914	2.03481			3.81919	1.03738
I521	2.01302	0.863297	0.933107	1.31471			1.28103	0.228104
M522	1.25531	1.28732	1.28095				1.27453	0.00798782
L524	1.35673	0.934151	1.12915				1.14001	0.0997007
F558	0.693919	0.597257	1.12528				0.805485	0.132529
Q559	1.28903	1.13407	0.882314				1.10181	0.0967651
N562	3.72921	2.00501	1.36655				2.36692	0.576152
Y563	1.42169	3.44569	1.36058				2.07599	0.559364
S566	0.855173	0.959034	1.4418	1.20904	0.749005		1.04281	0.113872
C567	0.98275	1.03677	1.58262				1.20071	0.156432
I570	0.956429	1.00571	2.22524	1.21841			1.35145	0.257
E604	1.41491	1.01569	0.679061				1.03655	0.17365
T607	2.35853	1.21904	0.894816	0.510552			1.24573	0.344843
Q608	4.10282	1.05661	2.09407	0.872959			2.03161	0.641625
L609	1.39521	0.960986	1.95309	1.09333			1.35065	0.190881
I611	0.797832	1.71253	1.10325	1.05333	1.13336		1.16006	0.167867
I612	1.57267	1.80238	1.35147				1.57551	0.106288
K616	1.4632	0.786593	0.386876				0.878891	0.256476
W619		1.12574	0.540431				0.833085	0.206937
Q623A	1.27257	0.530267	0.883067				0.895301	0.175034

## Sheet: Fig 1b
Construct	Helix	Ion conduction log (EC50/EC50wt)	Scrambling (F/Fwt)
198 - WT	NA	0	1
628 - M507A	4	-0.0676904	1.66367
392 - S510A	4	-0.145076	1.39131
605 - I511A	4	-0.0756564	1.10729
603 - I515A	4	0.0122532	1.19315
398 - F518A	4	-0.147725	3.81919
609 - I521A	4	-0.0441844	1.28103
614 - M522A	4	-0.126247	1.27453
612 - L524A	4	0.0920469	1.14001
610 - Y528A	4	0.0900753	1.30962
792 - K530A	4	-0.144133	1.22688
636 - V531A	4	0.0177342	1.14834
634 - I535A	4	-0.044783	3.04495
616 - Y547A	5	-0.0737312	0.803858
613 - L551A	5	0.0139571	0.725505
611 - F558A	5	-0.0673748	0.805485
768 - Q559A	5	0.13558	1.10181
769 - N562A	5	-0.314056	2.36692
617 - Y563A	5	-0.291015	2.07599
622 - S566A	5	0.163899	1.04281
624 - C567A	5	0.0668503	1.20071
630 - I570A	5	0.0169554	1.35145
236 - E604A	6	0.0894161	1.03655
456 - T607A	6	0.171155	1.49079
619 - Q608A	6	0.0276064	2.41783
625 - L609A	6	0.0485179	1.43643
604 - I611A	6	-0.11554	1.20454
320 - I612A	6	0.0646443	1.57551
220 - K616A	6	0.0098829	0.878891
321 - W619A	6	0.116482	0.833085
789 - Q623A	6	-0.204634	0.895301
