# Supplementary material for: Structural basis for the activation of the lipid scramblase TMEM16F
Source: Nat Commun. 2022 Nov 5;13:6692. doi: 10.1038/s41467-022-34497-x (PMC9637102; doi:10.1038/s41467-022-34497-x)
Supplement: Supplementary file 6 — Source Data [file 41467_2022_34497_MOESM6_ESM.zip › Fig2.xlsx]

## Sheet: Fig 2a
Ca2+ (μM)		Current (I/Imax)
		wt n=10											F518A n=5-9											F518Y n=5-6							F518Q n=4						F518H n=5							F518I n=7
		cell 1	cell2	cell3	cell4	cell5	cell6	cell7	cell8	cell9	cell10		cell 1	cell2	cell3	cell4	cell5	cell6	cell7	cell8	cell9	cell10		cell 1	cell2	cell3	cell4	cell5	cell6		cell 1	cell2	cell3	cell4			cell 1	cell2	cell3	cell4	cell5			cell 1	cell2	cell3	cell4	cell5	cell6
0.1		-0.031671	0.00594382	0.00638996	0.00476342	-0.00265358	-0.0109257	-1.39417e-05	0.00992186	0.010368	0.00787707		-0.0110311	-0.0306041	0.00693753			0.00646056	0.0282371					-0.0241139	0.0185353		-0.0107128	0.0207595	-0.00446815		-0.103824	0.208665	-0.0599614	-0.0448794			-0.0186959	-0.0230568	-0.0704231	-0.0148558	0.127032			0.0493175	0.00285576	-0.00798018	-0.00513926	-0.00104061	-0.00389911
0.5		-0.00407563	0.00414999	0.00611112	0.0459742	0.0269475	-0.00731011	0.000878329	0.0353181	0.0118059	0.00720787		0.0046134	-0.0492665	0.0227754			0.0180717	0.0697202	0.0537106				0.015043	0.0733107		0.165439	0.158631	0.0760109		0.116666	0.600124	0.296315	0.241693			0.0628059	0.117958	0.242594	0.433806	0.601017			0.105583	-0.00732053	-0.0370666	0.051504	0.0249058	-0.00305475
1		0.0503278	0.0258043	0.0293139	0.108043	0.242017	0.0800599	0.0299385	0.189527	0.0332092	0.0128143		0.0377305	0.0598548	0.0735845	0.118615	0.115128	0.0483417	0.237191	0.105701				0.312748	0.177916	0.12927	0.265256	0.333733	0.194855		0.305064	0.793121	0.566476	0.494372			0.408275	0.797662	0.589755	0.674641	0.772535			0.320101	0.00318998	0.149993	0.23542	0.0891352	0.024445
3		0.321271	0.352199	0.346407	0.414075	0.490122	0.722835	0.41004	0.598002	0.293113	0.553871		0.587571	0.459248	0.703649	0.79241	0.756129	0.817098		0.890345	0.79479	0.259659		0.74949	0.77368	0.887769	0.717654	0.745421	0.514665		0.817012	0.89582	0.779049	0.635712			0.72518	0.945889	0.804261	0.985278	0.916761			0.636707	0.180687	0.499149	0.518509	0.587093	0.384137
5		0.59396	0.65246	0.719999	0.773727	0.791317	0.875663	0.855003	0.846761	0.635014	0.930991		0.826923	0.750626	0.999318		0.972117			1.00742	0.92036	0.734161			0.802168	0.836289	0.894301	0.965168	0.818507		1.01993	1.01799	0.960932	0.957147			0.886256	0.929739	0.874283	1.04719	0.918085			0.983221	0.745828	0.876408	0.834068	0.783196	0.805207
100		1.0038	0.92258	0.950889	1.08924	0.924629	1.01653	1.00703	1.0041	1.0767	1.00451		0.83872	1.1807	1.00583		0.960697			1.08078	1.051	0.882276			1.00107	0.840104	1.0962	1.01404	1.04858		0.992519	0.891564	1.09802	1.01789			1.07918	0.935721	1.07662	0.924302	0.984182			0.893858	0.981683	0.89951	0.996088	1.33743	0.949067
[truncated: 1 more columns]

## Sheet: Fig 2b
	EC50 Ca2+ (μM)	Hydophobicity (Eisenberg and Weiss)
F518I	3.015	1
F518F (wt)	2.84	0.830986
F518A	2.286	0.323944
F518Y	1.808	0
F518Q	0.9104	-1
F518H	0.9121	-0.59155

## Sheet: Fig 2c
Ca2+ (μM)		Current (I/Imax)
		WT (n = 10)											N562L (n=4)					N562A (n=5)
0.1		-0.031671	0.00594382	0.00638996	0.00476342	-0.00265358	-0.0109257	-1.39417e-05	0.00992186	0.010368	0.00787707		0.0133219	-0.00803352	-0.00551663	0.000228279		0.00283225	0.00471904	-0.00230821	-0.00108429	-0.00415878
0.5		-0.00407563	0.00414999	0.00611112	0.0459742	0.0269475	-0.00731011	0.000878329	0.0353181	0.0118059	0.00720787		0.148111	0.014437	0.0141	0.011868		0.020159	0.0936324	0.101805	0.00229372	0.0246053
1		0.0503278	0.0258043	0.0293139	0.108043	0.242017	0.0800599	0.0299385	0.189527	0.0332092	0.0128143		0.255279	0.111523	0.0638458	0.0629019		0.1399	0.2984	0.389937	0.0148032	0.151769
3		0.321271	0.352199	0.346407	0.414075	0.490122	0.722835	0.41004	0.598002	0.293113	0.553871		0.676414	0.838122	0.67844	0.802714		0.891856	0.900723	0.950339	0.763451	0.973482
5		0.59396	0.65246	0.719999	0.773727	0.791317	0.875663	0.855003	0.846761	0.635014	0.930991		0.824315	0.888147	0.892474	0.852452		0.95289	1.03121	0.947272	0.936573	0.961877
100		1.0038	0.92258	0.950889	1.08924	0.924629	1.01653	1.00703	1.0041	1.0767	1.00451		1.08711	0.965222	0.98098	0.966692		0.995531	1.00344	1.00468	1.01345	0.982893

## Sheet: Fig 2d
Ca2+ (μM)		Current (I/Imax)
		197 - WT (n = 10)											509 - Y563A (n=5)						510 - Y563H (n=6)
0.1		-0.031671	0.00594382	0.00638996	0.00476342	-0.00265358	-0.0109257	-1.39417e-05	0.00992186	0.010368	0.00787707		-0.0249179	0.0169527	-0.000157574	-0.0001869	0.0083096		-0.0120376	-0.000868644	0.0011018	-6.55258e-05	0.00889298	0.00297699
0.5		-0.00407563	0.00414999	0.00611112	0.0459742	0.0269475	-0.00731011	0.000878329	0.0353181	0.0118059	0.00720787		0.00972992	0.166501	0.000771058	-0.000577903	0.112624		-0.000616502	0.0511211	0.079996	0.0555672	0.0196296	-0.000560471
1		0.0503278	0.0258043	0.0293139	0.108043	0.242017	0.0800599	0.0299385	0.189527	0.0332092	0.0128143		0.266618	0.294019	0.0444461	0.0526015	0.411568		0.147767	0.174159	0.249815	0.158058	0.113763	0.00320765
3		0.321271	0.352199	0.346407	0.414075	0.490122	0.722835	0.41004	0.598002	0.293113	0.553871		0.981945	0.809761	0.830694	0.725028	0.809958		0.767286	0.61789	0.737264	0.432585	0.633408	0.368264
5		0.59396	0.65246	0.719999	0.773727	0.791317	0.875663	0.855003	0.846761	0.635014	0.930991		0.924223	0.959013	0.965138		0.958881		1.03804	0.883321	0.868936	0.624395	0.763217	0.842649
100		1.0038	0.92258	0.950889	1.08924	0.924629	1.01653	1.00703	1.0041	1.0767	1.00451		1.01732	1.00391	0.984728		0.994033			0.966469	0.888029	1.1455

## Sheet: Fig 2e
mock	1.04742	0.864072	0.963472	0.976409	0.877743	0.618754	0.629556	0.326092	1.15402	0.548702		0.800623	0.0777285
F518I	1.00374	2.25027	2.82605									2.02669	0.439114
F518A	4.24944	1.95339	2.03481									2.74588	0.614125
F518Y	1.96116	2.49076	1.89882									2.11691	0.153327
F518Q	4.474	4.12331	3.97875	4.89921								4.36881	0.177624
F518H	5.00154	2.97935	3.25624	7.31832	6.47044	6.24096						5.21114	0.66527

## Sheet: Fig 2f
	Fluorescence (F/F0)											Average	SEM
mock	0.593095	0.506201	0.39559	0.417467	0.199984	0.362125	0.30127	0.196515	0.449514	0.368853		0.379061	0.0374861
F518I	0.855238	1.4508	1.49564									1.26723	0.168526
F518A	0.620474	1.03976	1.30544									0.988558	0.162797
F518Y	1.08748	1.35036	1.21256									1.2168	0.061984
F518Q	2.06434	1.85748	1.79157	2.19691								1.97758	0.0808773
F518H	1.01616	1.51243	1.53033	3.02428	2.95852	3.06214						2.18398	0.34638

## Sheet: Fig 2g
Time (s)		Fluorescence (F/Fmax)
		wt 0				wt 1000				F518H 0				F518H 1000
0		1.01121	1.00838	1.01512		1.02479	1.01309	1.00989		1.00629	1.01068	1.00844		1.01208	1.01347	1.02748
3		1.01179	1.01037	1.01261		1.01696	1.00625	1.02256		1.00435	1.00559	1.00607		1.00829	1.01456	1.01098
6		1.00799	1.00483	1.01121		1.00557	1.01458	1.01272		0.998926	1.00632	0.998019		1.00759	1.01343	1.01446
9		1.00433	1.00476	1.00777		1.00819	1.00736	1.01348		1.00754	1.01113	1.00761		1.00664	1.00807	1.00648
12		1.0056	1.00726	1.00604		1.01103	1.00543	1.00441		1.00202	1.00921	1.00446		1.00855	0.999762	1.00577
15		0.99994	1.00882	1.00091		1.0109	1.00585	1.00693		1.00379	1.00276	1.00358		1.00042	1.00216	1.00594
18		1.00526	0.999663	1.00503		1.01	1.00316	1.00589		1.00608	1.00409	0.999851		1.00304	1.00533	1.0051
21		0.999751	1.00286	1.00072		1.00965	0.998592	1.00542		1.01117	0.996622	1.00225		0.996264	0.999782	0.998394
24		1.00002	1.00186	0.999595		1.00294	0.998637	0.995243		1.00614	0.997678	1.00362		1.00528	1.00275	1.00309
27		0.999249	1.00254	1.00748		1.00139	0.998218	0.997986		0.99661	0.999203	1.00071		1.00102	1.00052	0.997196
30		0.996697	0.99834	1.00018		0.999202	0.995333	0.995025		0.998039	0.998776	0.999723		1.00335	0.993691	0.998614
33		0.995905	0.995684	0.999359		1.00456	0.994541	0.996976		0.993032	0.995491	0.996593		0.997475	0.996003	0.995398
36		0.995671	0.991889	0.988246		0.996634	1.00096	0.996402		0.994284	1.00286	0.997668		0.996393	0.995069	0.990105
39		0.993152	0.993913	0.984657		0.993601	0.993375	0.985017		1.00357	0.996067	0.994175		0.993476	0.993514	0.996576
42		0.998893	0.996868	0.992396		0.991928	0.997426	0.995048		0.997257	0.995982	0.993537		0.993089	1.00062	0.986949
45		0.994712	0.994775	0.99216		0.998284	0.99634	0.992718		0.990664	0.996782	0.994814		0.995044	0.996308	0.989915
48		0.994345	0.992119	0.996783		0.995368	0.993194	0.996482		0.992948	0.994478	0.994484		0.992622	0.995708	0.996646
51		0.993553	0.992004	0.992396		0.993148	0.990535	0.990847		0.992928	0.989368	0.9954		0.991362	0.991104	0.989985
54		0.990933	0.993281	0.989573		0.998029	0.99651	0.991398		0.992552	0.993336	0.990896		0.990935	0.99012	0.991104
57		1.001	0.9998	0.997762		0.92783	0.990625	0.985556		1.00181	0.993582	1.00809		0.997078	0.988034	0.989825
60		0.896696	0.909314	0.873548		0.792847	0.846938	0.855697		0.892673	0.902078	0.883987		0.887252	0.809938	0.854601
63		0.78926	0.819288	0.788207		0.685057	0.719353	0.726904		0.777617	0.786178	0.774001		0.688467	0.654895	0.688596
66		0.720571	0.758032	0.713283		0.593569	0.623701	0.62934		0.695231	0.708456	0.695385		0.577758	0.552775	0.568033
69		0.666006	0.692303	0.663037		0.528321	0.549764	0.549474		0.633634	0.643215	0.633551		0.485168	0.46387	0.475872
72		0.622443	0.648526	0.619844		0.469615	0.488931	0.492663		0.592974	0.589537	0.58623		0.413108	0.389615	0.411696
75		0.586371	0.618536	0.585548		0.429211	0.439141	0.441821		0.551217	0.548287	0.550217		0.360666	0.337518	0.357256
78		0.564512	0.58259	0.567124		0.390236	0.405817	0.399403		0.515803	0.518323	0.514056		0.315953	0.301251	0.313323
81		0.532319	0.560305	0.542265		0.360069	0.368226	0.368198		0.484291	0.484518	0.487904		0.281352	0.263912	0.277839
84		0.52028	0.534099	0.519544		0.333691	0.344123	0.338496		0.464085	0.462767	0.462465		0.252626	0.237327	0.249017
87		0.504228	0.519322	0.509758		0.313518	0.313797	0.318962		0.44824	0.445497	0.443884		0.232383	0.219607	0.228763
90		0.486549	0.507168	0.498003		0.295553	0.303092	0.303239		0.429746	0.429272	0.431351		0.213907	0.204051	0.208559
93		0.476706	0.491	0.481367		0.278262	0.284806	0.285014		0.417906	0.415053	0.419467		0.193505	0.187295	0.194518
96		0.470642	0.485779	0.47553		0.264317	0.271216	0.272068		0.406098	0.409644	0.403133		0.184247	0.179611	0.185649
99		0.462806	0.477649	0.467071		0.25917	0.25973	0.263277		0.397618	0.399479	0.39487		0.175704	0.170176	0.179757
102		0.455917	0.471176	0.462065		0.25021	0.255634	0.252891		0.388615	0.387478	0.389247		0.171745	0.162924	0.171557
105		0.457054	0.460711	0.457082		0.242204	0.242349	0.244593		0.386101	0.381878	0.383945		0.163955	0.162176	0.165255
108		0.447902	0.459711	0.452223		0.233988	0.240154	0.23509		0.377955	0.377771	0.379802		0.161594	0.155191	0.160342
111		0.444201	0.451282	0.452122		0.230862	0.233127	0.228996		0.376891	0.374827	0.37533		0.158498	0.150547	0.156826
114		0.447467	0.447591	0.441942		0.224053	0.228725	0.227091		0.369453	0.37376	0.368835		0.154598	0.150291	0.151983
117		0.44409	0.447591	0.443911		0.221252	0.22326	0.223327		0.369088	0.368704	0.371923		0.15302	0.149041	0.149955
120		0.438661	0.447717	0.44201		0.219242	0.218813	0.218954		0.368118	0.368629	0.368057		0.153943	0.14727	0.152452
123		0.437357	0.446567	0.439884		0.212537	0.214614	0.213824		0.364571	0.362516	0.366194		0.150559	0.144437	0.151204
126		0.437613	0.442888	0.438602		0.213571	0.214218	0.210805		0.365708	0.361962	0.363031		0.149726	0.146286	0.150634
129		0.434225	0.445636	0.437016		0.21213	0.212068	0.208372		0.362642	0.359295	0.359794		0.146997	0.14299	0.147708
132		0.438182	0.441703	0.439456		0.209841	0.208809	0.208028		0.36116	0.358143	0.358453		0.150143	0.146808	0.148248
135		0.43399	0.440197	0.44039		0.207238	0.209239	0.209164		0.360628	0.359988	0.360465		0.14664	0.141603	0.14658
138		0.437223	0.439875	0.437241		0.202938	0.20692	0.204114		0.360138	0.359754	0.357654		0.147235	0.145765	0.147758
141		0.435819	0.440599	0.432854		0.203403	0.203797	0.203759		0.353128	0.356863	0.356131		0.147592	0.143689	0.147359
144		0.43904	0.437023	0.430919		0.202462	0.20185	0.204252		0.354234	0.359754	0.355599		0.144268	0.140176	0.14629
147		0.435161	0.439633	0.437398		0.198743	0.198116	0.199891		0.358104	0.355711	0.357878		0.145757	0.140452	0.144622
150		0.433188	0.435666	0.431931		0.199243	0.201522	0.197435		0.355225	0.351561	0.354087		0.144278	0.143276	0.145251
153		0.438204	0.43631	0.436847		0.197303	0.199825	0.195759		0.351345	0.34931	0.352649		0.144933	0.141574	0.14637
156		0.435663	0.436391	0.437904		0.191213	0.197482	0.195943		0.356039	0.353716	0.354491		0.144993	0.140117	0.142984
159		0.434726	0.43416	0.433292		0.196605	0.195796	0.194153		0.351063	0.351252	0.350168		0.1454	0.142538	0.144482
162		0.434615	0.43746	0.427421		0.193108	0.192096	0.194554		0.350395	0.350228	0.354055		0.144199	0.1406	0.143953
165		0.432575	0.435896	0.431583		0.19492	0.195321	0.193567		0.351449	0.355199	0.355216		0.141649	0.139507	0.143504
168		0.437591	0.436425	0.434631		0.191783	0.195151	0.192718		0.353692	0.349502	0.351446		0.144278	0.140737	0.145361
171		0.434247	0.436828	0.427702		0.190528	0.193827	0.193602		0.349842	0.351519	0.353405		0.142006	0.13997	0.145531
174		0.426823	0.437449	0.43165		0.191527	0.192096	0.192856		0.348288	0.351764	0.352351		0.143276	0.139006	0.141596
177		0.432831	0.433263	0.43489		0.189621	0.19256	0.189757		0.34882	0.348009	0.351989		0.142462	0.136457	0.140558
180		0.429933	0.43401	0.434147		0.188622	0.192175	0.188942		0.346066	0.350388	0.348102		0.138811	0.138819	0.143973
183		0.432742	0.437196	0.428759		0.191492	0.191824	0.191536		0.350354	0.347358	0.35019		0.140458	0.139901	0.140318
186		0.429587	0.436	0.435058		0.184811	0.189097	0.18869		0.349342	0.350185	0.350477		0.140994	0.137126	0.140328
189		0.427492	0.432941	0.432089		0.187623	0.188713	0.186027		0.348038	0.349406	0.353235		0.14016	0.137038	0.142625
192		0.430914	0.432998	0.429704		0.188843	0.187321	0.187508		0.346578	0.346398	0.350253		0.14272	0.135345	0.140887
195		0.430345	0.434275	0.431999		0.186182	0.187581	0.188862		0.344241	0.346484	0.349444		0.138781	0.138386	0.140598
198		0.427414	0.436184	0.431729		0.18509	0.1874	0.185993		0.348747	0.345534	0.347006		0.138583	0.137294	0.140378
201		0.431917	0.43447	0.432246		0.183637	0.185952	0.184237		0.348914	0.347358	0.345909		0.141798	0.1357	0.139079
204		0.430947	0.434574	0.432719		0.187855	0.184458	0.185488		0.346661	0.348009	0.348007		0.141381	0.137343	0.139359
207		0.429777	0.428629	0.42498		0.183079	0.18895	0.185212		0.345858	0.345737	0.343811		0.139466	0.13751	0.13875
210		0.429955	0.432182	0.431763		0.183498	0.186574	0.18271		0.345211	0.342654	0.346633		0.140388	0.135326	0.139729
213		0.431705	0.43132	0.427567		0.182789	0.183225	0.184971		0.344397	0.346057	0.343439		0.139317	0.1351	0.136193
216		0.430713	0.433596	0.42732		0.181487	0.185522	0.183537		0.345315	0.340361	0.344035		0.137947	0.134303	0.137681
219		0.429799	0.432378	0.430064		0.181696	0.182828	0.182905		0.343605	0.341651	0.339861		0.139872	0.137008	0.139129
222		0.427692	0.434217	0.427263		0.177722	0.177182	0.181999		0.340663	0.341022	0.345802		0.141301	0.135345	0.137112
225		0.428027	0.425248	0.427027		0.179767	0.181448	0.181276		0.341623	0.343785	0.341564		0.13758	0.135552	0.134735
228		0.431036	0.427663	0.425239		0.181406	0.179434	0.180266		0.339599	0.338952	0.342576		0.137312	0.136625	0.137541
231		0.426723	0.4304	0.428276		0.182591	0.18267	0.179956		0.344283	0.339561	0.340425		0.137938	0.135572	0.136483
234		0.428528	0.426938	0.425284		0.178466	0.18198	0.179359		0.340778	0.341065	0.340564		0.139357	0.134332	0.140258
237		0.428796	0.428571	0.427286		0.179152	0.178766	0.178716		0.339902	0.339678	0.336943		0.136608	0.135159	0.136213
240		0.425898	0.42902	0.426881		0.178815	0.17828	0.180426		0.339975	0.337438	0.340393		0.13888	0.134903	0.13843
243		0.427146	0.431228	0.425317		0.180104	0.180181	0.181918		0.345931	0.339273	0.341586		0.139624	0.135178	0.13852
246		0.427781	0.430158	0.423653		0.176886	0.17854	0.177729		0.340851	0.337619	0.339137		0.135139	0.134824	0.13878
249		0.422442	0.429664	0.42498		0.175073	0.178743	0.176765		0.339672	0.337704	0.344493		0.137293	0.135424	0.136183
252		0.423345	0.431078	0.426825		0.174666	0.177103	0.177339		0.334863	0.338323	0.340095		0.136747	0.13321	0.136792
255		0.424705	0.426053	0.421066		0.176525	0.176854	0.175239		0.334936	0.336648	0.341277		0.137689	0.131489	0.135604
258		0.421963	0.427318	0.423608		0.175654	0.178098	0.176421		0.340548	0.338963	0.334856		0.136866	0.134509	0.134336
261		0.422799	0.423546	0.425317		0.174538	0.175021	0.177442		0.339651	0.333053	0.336187		0.134971	0.131735	0.137142
264		0.424136	0.425938	0.42552		0.174039	0.179207	0.177752		0.337242	0.339401	0.337933		0.135645	0.131075	0.137492
267		0.423668	0.425559	0.424935		0.176177	0.17682	0.176559		0.33745	0.338099	0.336304		0.134832	0.132295	0.135874
270		0.422063	0.427732	0.423698		0.173144	0.17476	0.176375		0.336407	0.336563	0.334547		0.137035	0.131912	0.138021
273		0.427113	0.427617	0.424508		0.170738	0.173572	0.175181		0.34132	0.332744	0.333227		0.132202	0.132837	0.134675
276		0.419354	0.423972	0.422652		0.171831	0.176673	0.174504		0.339453	0.336872	0.339626		0.136122	0.130249	0.136533
279		0.424259	0.429192	0.424463		0.173562	0.174998	0.17377		0.335187	0.340585	0.336113		0.134157	0.1326	0.133467
282		0.421528	0.427295	0.421066		0.173341	0.174172	0.173529		0.335082	0.330845	0.333876		0.135179	0.132915	0.135484
285		0.42213	0.42526	0.414935		0.174794	0.172893	0.172611		0.334644	0.331837	0.332513		0.133988	0.132463	0.135724
288		0.424861	0.427352	0.42264		0.171912	0.173312	0.17043		0.333538	0.336072	0.334025		0.133998	0.131085	0.135105
291		0.417415	0.428744	0.42651		0.172249	0.174262	0.17074		0.335093	0.335838	0.335388		0.134822	0.132443	0.131369
294		0.424772	0.425283	0.425374		0.169983	0.171954	0.17237		0.334509	0.332883	0.335357		0.131865	0.130869	0.135584
297		0.421249	0.423086	0.420166		0.170297	0.170234	0.171245		0.332381	0.334419	0.334302		0.134911	0.130888	0.134186
300		0.418931	0.424892	0.417399		0.170948	0.169702	0.171807		0.330774	0.332637	0.333876		0.13248	0.130682	0.132748
303		0.41834	0.425007	0.422539		0.170239	0.170087	0.172232		0.332109	0.33507	0.329521		0.13379	0.131666	0.132248
306		0.418775	0.423328	0.421347		0.168054	0.170958	0.172266		0.334185	0.332787	0.329617		0.13372	0.128734	0.13107
309		0.417504	0.423891	0.422033		0.169925	0.16891	0.169478		0.334352	0.331123	0.33393		0.131994	0.129767	0.131819
312		0.421194	0.423592	0.424901		0.169646	0.170302	0.170843		0.330868	0.330152	0.3336		0.132956	0.130593	0.133936
315		0.417303	0.419522	0.421808		0.169913	0.170619	0.167733		0.330284	0.32692	0.326327		0.133859	0.127769	0.134036
318		0.420971	0.421637	0.422787		0.169693	0.169001	0.172542		0.331682	0.331016	0.333078		0.132381	0.129354	0.133696
321		0.415631	0.422362	0.422584		0.170088	0.17097	0.167687		0.329147	0.327443	0.327583		0.133502	0.128586	0.132658
324		0.421695	0.420166	0.419311		0.16566	0.168921	0.166976		0.328917	0.327795	0.328723		0.132411	0.128625	0.133427
327		0.418596	0.422477	0.417219		0.167705	0.170856	0.167722		0.327895	0.329128	0.327743		0.133234	0.12956	0.135294
330		0.420558	0.422419	0.417298		0.168496	0.168503	0.166195		0.325162	0.329768	0.327775		0.131051	0.127514	0.130191
333		0.415408	0.418843	0.416476		0.167159	0.169691	0.167217		0.327394	0.326856	0.326135		0.130287	0.131331	0.13093
336		0.420881	0.418521	0.418254		0.165846	0.165006	0.166275		0.32801	0.326002	0.331385		0.131051	0.131695	0.132588
339		0.418474	0.418544	0.420301		0.168995	0.166545	0.167389		0.324682	0.327677	0.324751		0.132738	0.128242	0.13135
342		0.415821	0.421189	0.420256		0.165056	0.167032	0.167561		0.326633	0.325522	0.32474		0.129463	0.12776	0.134406
345		0.417404	0.420361	0.415599		0.166206	0.166059	0.166494		0.324714	0.323421	0.327338		0.130178	0.127484	0.132298
348		0.420112	0.418567	0.417961		0.162836	0.164339	0.16763		0.326289	0.328669	0.32507		0.1312	0.12958	0.130221
351		0.411039	0.421223	0.416893		0.16487	0.165708	0.165966		0.325673	0.321725	0.330512		0.130992	0.129422	0.130081
354		0.419053	0.420039	0.41894		0.168275	0.167416	0.164818		0.324359	0.325533	0.323761		0.130247	0.128675	0.130201
357		0.415141	0.420246	0.417534		0.162918	0.166647	0.163854		0.326247	0.326546	0.329553		0.129315	0.12776	0.129242
360		0.414918	0.413956	0.412821		0.161349	0.166013	0.164451		0.322784	0.320189	0.322206		0.131289	0.126845	0.128833
363		0.415208	0.416371	0.415993		0.167903	0.166771	0.166069		0.322909	0.323848	0.32375		0.12857	0.126087	0.127255
366		0.413335	0.417222	0.418062		0.164591	0.164667	0.164944		0.323149	0.322504	0.325922		0.129245	0.127032	0.129023
369		0.415587	0.415267	0.412056		0.165788	0.165662	0.161972		0.323921	0.323602	0.32621		0.131468	0.12532	0.129931
372		0.411217	0.417751	0.415138		0.164417	0.16186	0.166126		0.324317	0.321063	0.325794		0.129831	0.127258	0.128613
375		0.415107	0.418107	0.414215		0.163011	0.164305	0.16608		0.323264	0.320551	0.323079		0.129374	0.126933	0.130501
378		0.414895	0.415957	0.414159		0.162244	0.162709	0.160399		0.322252	0.320935	0.322802		0.12986	0.127484	0.127964
381		0.412588	0.41813	0.414992		0.164312	0.161691	0.161409		0.322815	0.323506	0.321162		0.130674	0.123716	0.129402
384		0.414661	0.418682	0.412123		0.160733	0.163603	0.163441		0.323139	0.320733	0.32014		0.129553	0.126559	0.128234
387		0.410938	0.417613	0.413856		0.161663	0.165674	0.161409		0.321835	0.319826	0.321833		0.128124	0.124326	0.127974
390		0.412844	0.41882	0.416544		0.163731	0.16151	0.16126		0.320113	0.31909	0.320886		0.128719	0.123785	0.128433
393		0.414249	0.408965	0.413709		0.159397	0.161453	0.160445		0.320479	0.317095	0.31916		0.128332	0.12776	0.128433
396		0.408731	0.417969	0.413293		0.161767	0.162075	0.160663		0.320792	0.321789	0.321439		0.127836	0.12593	0.127804
399		0.411083	0.418602	0.413856		0.157816	0.163512	0.1625		0.316588	0.320445	0.320311		0.125484	0.124818	0.128573
402		0.411652	0.41782	0.415689		0.163081	0.162019	0.161891		0.319592	0.32133	0.317883		0.131498	0.124818	0.128084

## Sheet: Fig 2h
Ca2+ (μM)		Scrambling Activity
		wt (n=3)				F518H n=3
0		0.00173849	-0.00884982	0.00710578		0.334636	0.350281	0.339494
0.1		0.292214	0.261068	0.274672		0.491843	0.492939	0.528342
1		0.185622	0.180623	0.0813036		1.00195	1.00655	1.01574
10		0.448362	0.456704	0.413416		1.05706	1.05553	1.05664
100		0.709191	0.736912	0.731052		1.15987	1.16369	1.17189
1000		1.00067	0.990939	1.00839		1.23537	1.23965	1.23121
