# Supplementary material for: Structural basis for the activation of the lipid scramblase TMEM16F
Source: Nat Commun. 2022 Nov 5;13:6692. doi: 10.1038/s41467-022-34497-x (PMC9637102; doi:10.1038/s41467-022-34497-x)
Supplement: Supplementary file 6 — Source Data [file 41467_2022_34497_MOESM6_ESM.zip › Fig8.xlsx]

## Sheet: Fig 8b
	Fluoresence(F/Fwt)							Average
TMEM16F	1	1	1	1	1	1
pcDNA	0.394343	0.438182	0.506279	0.440086	0.264215	0.4444		0.414584	0.0305163
TMEM16A	0.39248	0.595893	0.526088	0.451424	0.382505	0.408486		0.459479	0.0316774
G473A	0.790814	1.54015	1.11474	0.860159	0.873883	0.970624		1.02506	0.102908
G473P	0.441794	0.569931	0.460907	0.347381	0.295346	0.601201		0.45276	0.0446699

## Sheet: Fig 8c
Current Magnitude (pA)
WT	G463P
41.38	1.22158
26.66	-0.258502
106.674	2.66323
20.336	0.72409
80.946	5.93
6.63793	3.31
34.6336	5.75
74.7717	6.2

## Sheet: Fig 8d
with marker
		pcDNA (Vector-transfected, pcDxC3MSV)						TMEM16F wt						TMEM16F G473P
primary AB Monoclonal Mouse-anti-myc
Sigma M4439
secondary AB HRP-Goat-anti-Mouse
Jackson Immuno Research
Lys = cleared lysate
FT = flowthrough
Elu = Elution
without marker (used for analysis, exposure time 2min)

## Sheet: Fig 8f
	ΔGcoupling (kJ*mol^-1)
WT/F518A/Q623A	-569.664
WT/F518A/W619	360.2
F518H/F518A/F518H_Q623A	1415.65
