# Supplementary material for: Structural basis for the activation of the lipid scramblase TMEM16F
Source: Nat Commun. 2022 Nov 5;13:6692. doi: 10.1038/s41467-022-34497-x (PMC9637102; doi:10.1038/s41467-022-34497-x)
Supplement: Supplementary file 6 — Source Data [file 41467_2022_34497_MOESM6_ESM.zip › SuppFig1.xlsx]

## Sheet: Supp Fig 1a
Fluorescence (F/Fwt)
	Rep1	Rep2	Rep3	Rep4	Rep5		Average	SEM
wt	1	1	1	1	1		1
S510	1.08727	1.5091					1.29819	0.149142
I511	1.19899	0.950353	1.15135	1.07502			1.09393	0.0469745
I515	1.36281	1.16361	1.20612	1.00643			1.18474	0.0634449
F518	1.03975	3.29446	1.30544				1.87989	0.580882
I521	1.05202	0.745979	0.875791	1.34377			1.00439	0.112016
M522	0.765877	1.21766	1.19618				1.05991	0.120144
L524	0.984626	0.852291	1.03345				0.956789	0.0441862
F558	0.693919	0.597257	1.12528				0.805485	0.132529
Q559	1.11837	1.03466	0.507508				0.886846	0.156116
N562	1.92627	1.24034	0.61783				1.26148	0.308523
Y563	0.856017	1.43422	0.884127				1.05812	0.153685
S566	0.728113	0.751937	0.92944	0.982919	0.533778		0.785237	0.0714077
C567	0.831137	0.920124	1.12451				0.958591	0.0709102
I570	0.876266	0.966748	1.12087	1.02162			0.996376	0.0443286
E604	2.34391	0.730434	0.685416				1.25325	0.445385
T607	1.38313	2.07801	0.74988	0.659413			1.21761	0.284829
Q608	2.28072	0.948762	1.18319	0.611017			1.25592	0.312826
L609	1.21769	0.393862	0.456469	0.450282			0.629576	0.170212
I611	0.955203	0.887558	0.949793	0.91432			0.926719	0.0137638
I612	1.23225	1.1103	0.987615				1.11005	0.0576606
K616	1.11375	0.484791	0.375476				0.658005	0.187832
W619	0.923082	0.910732	0.781685				0.871833	0.0369177
Q623A	0.921859	0.609809	0.557619				0.696429	0.0928499

## Sheet: Supp Fig 1b
Ca2+ (μM)		Current (I/Imax)
		wt											S510A								S511A								I515A							F518A											I521A
0.1		-0.031671	0.00594382	0.00638996	0.00476342	-0.00265358	-0.0109257	-1.39417e-05	0.00992186	0.010368	0.00787707		0.00100728	-0.0144218	0.0232646	0.00940481	-0.00670727	0.0231816	0.0153421		-0.00389976	-0.005547	0.0434246	-0.00203578	-0.00187106	-0.00933276	-0.0207382		-0.0035286	-0.0194498	-0.00858965	-0.0229358	0.0601386	-0.00563478		-0.0110311	-0.0306041	0.00693753			0.00646056	0.0282371					0.00191953	-0.00288341	0.0224449
0.5		-0.00407563	0.00414999	0.00611112	0.0459742	0.0269475	-0.00731011	0.000878329	0.0353181	0.0118059	0.00720787		-0.0161758	-0.131754	0.00817079	0.00458516	0.0186328	0.0915702	0.0249713		0.0106836	0.00437304	0.0764042	-0.000334596	-0.00609608	0.0118242	-0.0102768		-0.0220619	-0.011798	0.00197331	-0.0208481	0.142378	-0.00946747		0.0046134	-0.0492665	0.0227754			0.0180717	0.0697202	0.0537106				0.0097254	0.0374191	0.0462225
1		0.0503278	0.0258043	0.0293139	0.108043	0.242017	0.0800599	0.0299385	0.189527	0.0332092	0.0128143		0.00111594	-0.0712022	0.0542392	0.0242425	0.0913514	0.102426	0.0514235		0.144094	0.111359	0.127737	0.0604957	-0.00119386	0.135813	0.00826862		0.139913	-0.00887514	0.0419131	-0.0154394	0.183017	-0.00723214		0.0377305	0.0598548	0.0735845	0.118615	0.115128	0.0483417	0.237191	0.105701				0.244922	0.248575	0.146896
3		0.321271	0.352199	0.346407	0.414075	0.490122	0.722835	0.41004	0.598002	0.293113	0.553871		0.554847	0.485141	0.570464	0.607477	0.52583	0.74401	0.661695		0.84301	0.559136	0.674957	0.69653	0.493529	0.888623	0.659126		0.665466	0.339731	0.392243	0.277484	0.239096	0.641753		0.587571	0.459248	0.703649	0.79241	0.756129	0.817098		0.890345	0.79479	0.259659		0.672842	0.779269	0.505381
5		0.59396	0.65246	0.719999	0.773727	0.791317	0.875663	0.855003	0.846761	0.635014	0.930991		0.534731		0.770249	0.779353	0.668912	0.757292	0.715216		0.959332	0.831044	0.949567	0.98504	0.843617	0.963254	0.998665		0.875883	0.840464	0.841823	0.662831	0.730233	0.827821		0.826923	0.750626	0.999318		0.972117			1.00742	0.92036	0.734161		0.831516	0.920723	0.771744
100		1.0038	0.92258	0.950889	1.08924	0.924629	1.01653	1.00703	1.0041	1.0767	1.00451		1.24351		1.03799	1.00974	1.0038	0.792607	0.91235		0.936729	1.03983	1.05312	0.993429	0.993399	0.958468	1.02502		1.05956	0.990311	1.05843	1.03055	0.861147			0.83872	1.1807	1.00583		0.960697			1.08078	1.051	0.882276		0.96365	0.986522	1.10323
[truncated: 125 more columns]
