# Supplementary material for: Structural basis for the activation of the lipid scramblase TMEM16F
Source: Nat Commun. 2022 Nov 5;13:6692. doi: 10.1038/s41467-022-34497-x (PMC9637102; doi:10.1038/s41467-022-34497-x)
Supplement: Supplementary file 6 — Source Data [file 41467_2022_34497_MOESM6_ESM.zip › SuppFig2.xlsx]

## Sheet: Supp Fig 2b
Volume (ml)	Fluorescence 330nm
	empty	F518H	wt
0	1.38437	1.89218	2.02783
0.00144001	1.38558	1.89281	2.03063
0.00288002	1.38664	1.89359	2.03403
0.00432003	1.38767	1.89446	2.03776
0.00576004	1.38883	1.89535	2.04147
0.00720005	1.39025	1.89614	2.04474
0.00864006	1.39204	1.8967	2.04726
0.0100801	1.39422	1.89697	2.04887
0.0115201	1.39674	1.89689	2.04952
0.0129601	1.39952	1.89648	2.04931
0.0144001	1.40241	1.89582	2.04839
0.0158401	1.4053	1.895	2.04697
0.0172801	1.40811	1.89415	2.04525
0.0187201	1.41079	1.89338	2.04343
0.0201601	1.41332	1.89276	2.04165
0.0216001	1.41572	1.89233	2.04
0.0230401	1.41805	1.8921	2.03851
0.0244802	1.42035	1.89201	2.03719
0.0259202	1.42269	1.89202	2.03606
0.0273602	1.42509	1.89205	2.03516
0.0288002	1.42758	1.89204	2.03454
0.0302402	1.43014	1.89194	2.0342
0.0316802	1.43274	1.89175	2.03413
0.0331202	1.43537	1.89148	2.03427
0.0345602	1.43799	1.89112	2.03457
0.0360002	1.4406	1.89072	2.03499
0.0374402	1.4432	1.89029	2.03545
0.0388802	1.44579	1.88987	2.03591
0.0403203	1.44839	1.88947	2.03629
0.0417603	1.45102	1.88911	2.03653
0.0432003	1.45373	1.88878	2.03663
0.0446403	1.45653	1.8885	2.03659
0.0460803	1.45945	1.88827	2.03645
0.0475203	1.46246	1.88815	2.03624
0.0489603	1.46555	1.88817	2.03597
0.0504003	1.46866	1.88836	2.03567
0.0518403	1.47174	1.88869	2.03539
0.0532803	1.47475	1.88913	2.03516
0.0547204	1.47763	1.8896	2.03498
0.0561604	1.48035	1.89006	2.03483
0.0576004	1.4829	1.89046	2.03467
0.0590404	1.48529	1.89071	2.03449
0.0604804	1.48752	1.89081	2.03428
0.0619204	1.48963	1.89078	2.03408
0.0633604	1.49164	1.89067	2.0339
0.0648004	1.49359	1.89055	2.03376
0.0662404	1.4955	1.89043	2.03366
0.0676804	1.49744	1.89033	2.03361
0.0691204	1.49942	1.89022	2.03362
0.0705605	1.50146	1.89007	2.03368
0.0720005	1.50357	1.88983	2.03373
0.0734405	1.50573	1.88949	2.03375
0.0748805	1.50791	1.88902	2.03367
0.0763205	1.5101	1.88846	2.03352
0.0777605	1.51226	1.88785	2.03328
0.0792005	1.51432	1.88728	2.03298
0.0806405	1.51629	1.88683	2.03265
0.0820805	1.51814	1.88655	2.03234
0.0835205	1.5199	1.88646	2.03208
0.0849605	1.52163	1.88654	2.03188
0.0864006	1.52333	1.88676	2.03177
0.0878406	1.525	1.88708	2.0317
0.0892806	1.52666	1.88745	2.03167
0.0907206	1.5283	1.8878	2.03167
0.0921606	1.52996	1.88809	2.03167
0.0936006	1.53159	1.88833	2.0317
0.0950406	1.53323	1.88852	2.03174
0.0964806	1.53488	1.88872	2.03182
0.0979206	1.53654	1.88898	2.03195
0.0993606	1.53824	1.88931	2.03218
0.100801	1.54002	1.88972	2.03252
0.102241	1.54187	1.89022	2.03292
0.103681	1.5438	1.89078	2.03336
0.105121	1.5458	1.89139	2.03379
0.106561	1.54785	1.89197	2.03419
0.108001	1.54994	1.89245	2.03454
0.109441	1.55206	1.89275	2.03485
0.110881	1.55417	1.89281	2.03511
0.112321	1.55627	1.89266	2.03533
0.113761	1.55831	1.8923	2.03555
0.115201	1.56025	1.8918	2.03579
0.116641	1.56206	1.8912	2.03604
0.118081	1.56373	1.8906	2.03625
0.119521	1.56525	1.89008	2.03637
0.120961	1.56668	1.88973	2.03635
0.122401	1.56802	1.88957	2.03614
0.123841	1.56934	1.8896	2.03574
0.125281	1.5707	1.88977	2.03519
0.126721	1.57213	1.89003	2.03457
0.128161	1.57366	1.8903	2.03398
0.129601	1.57532	1.89052	2.03351
0.131041	1.57706	1.8906	2.03322
0.132481	1.57885	1.89052	2.03316
0.133921	1.58064	1.89029	2.03331
0.135361	1.58239	1.88997	2.03358
0.136801	1.58408	1.88961	2.0339
0.138241	1.58569	1.88925	2.03416
0.139681	1.58721	1.88894	2.03428
0.141121	1.58868	1.88869	2.03425
0.142561	1.59013	1.88855	2.03408
0.144001	1.5916	1.8885	2.03384
0.145441	1.59314	1.88851	2.03362
0.146881	1.59474	1.88853	2.03351
0.148321	1.59642	1.88851	2.03354
0.149761	1.59814	1.88842	2.03372
0.151201	1.59989	1.88828	2.03403
0.152641	1.60159	1.88807	2.03442
0.154081	1.60322	1.8878	2.03483
0.155521	1.60469	1.88751	2.03518
0.156961	1.60604	1.88723	2.03543
0.158401	1.60726	1.88704	2.03555
0.159841	1.60835	1.88699	2.03558
0.161281	1.60939	1.88708	2.03556
0.162721	1.61036	1.88729	2.03555
0.164161	1.61132	1.88755	2.03558
0.165601	1.61227	1.88782	2.03568
0.167041	1.61321	1.88806	2.03584
0.168481	1.61411	1.88822	2.03604
0.169921	1.61496	1.88829	2.03623
0.171361	1.61577	1.88828	2.03636
0.172801	1.61657	1.8882	2.0364
0.174241	1.6174	1.88812	2.03633
0.175681	1.61833	1.88805	2.03611
0.177121	1.61937	1.88804	2.03576
0.178561	1.62058	1.8881	2.03534
0.180001	1.62191	1.88823	2.03492
0.181441	1.62336	1.88846	2.03456
0.182881	1.62481	1.88876	2.03432
0.184321	1.62618	1.88915	2.03418
0.185761	1.62736	1.88959	2.03415
0.187201	1.62826	1.8901	2.03421
0.188641	1.62885	1.89064	2.03435
0.190081	1.62914	1.89113	2.03453
0.191521	1.62919	1.89152	2.03468
0.192961	1.62907	1.89173	2.0348
0.194401	1.6289	1.89173	2.03488
0.195841	1.62877	1.89151	2.03497
0.197281	1.62876	1.89106	2.03511
0.198721	1.62892	1.89046	2.03531
0.200161	1.62925	1.88978	2.03558
0.201601	1.62975	1.88912	2.03589
0.203041	1.63039	1.88859	2.03626
0.204481	1.63116	1.88822	2.03665
0.205921	1.63206	1.88806	2.03704
0.207361	1.63307	1.88811	2.03738
0.208801	1.63416	1.88833	2.03768
0.210241	1.63531	1.88867	2.03792
0.211681	1.63648	1.88906	2.03815
0.213121	1.63757	1.88943	2.03833
0.214561	1.63853	1.88974	2.03848
0.216001	1.63926	1.88997	2.03863
0.217441	1.63972	1.89011	2.03879
0.218881	1.63987	1.89016	2.03894
0.220321	1.63974	1.89014	2.03906
0.221761	1.63935	1.89006	2.03915
0.223201	1.63878	1.88994	2.03918
0.224641	1.63808	1.8898	2.03919
0.226081	1.63735	1.88963	2.03923
0.227521	1.63667	1.88945	2.03931
0.228961	1.63608	1.88926	2.03945
0.230401	1.63561	1.88907	2.03966
0.231841	1.63527	1.88887	2.03999
0.233281	1.63508	1.88868	2.04042
0.234722	1.63503	1.88852	2.04092
0.236162	1.63515	1.8884	2.04143
0.237602	1.63541	1.88834	2.04187
0.239042	1.63582	1.88833	2.04216
0.240482	1.63635	1.88839	2.04227
0.241922	1.637	1.88853	2.0422
0.243362	1.63773	1.88875	2.04195
0.244802	1.63849	1.88909	2.04158
0.246242	1.63922	1.88952	2.04112
0.247682	1.63983	1.89004	2.04067
0.249122	1.64031	1.89061	2.04031
0.250562	1.64059	1.89117	2.04009
0.252002	1.64067	1.89171	2.04002
0.253442	1.64053	1.89216	2.04007
0.254882	1.64021	1.89247	2.04022
0.256322	1.63972	1.89261	2.04043
0.257762	1.63913	1.89258	2.04068
0.259202	1.63846	1.89243	2.04095
0.260642	1.63777	1.89223	2.04121
0.262082	1.63712	1.89207	2.04148
0.263522	1.63652	1.89201	2.04176
0.264962	1.63603	1.8921	2.04206
0.266402	1.63569	1.89236	2.04238
0.267842	1.63556	1.8928	2.04273
0.269282	1.63565	1.89337	2.04309
0.270722	1.63595	1.89398	2.04343
0.272162	1.63642	1.89456	2.04373
0.273602	1.63698	1.89503	2.044
0.275042	1.63757	1.89532	2.04427
0.276482	1.63808	1.89542	2.04454
0.277922	1.63844	1.89536	2.04484
0.279362	1.63853	1.89515	2.04517
0.280802	1.63832	1.89484	2.04554
0.282242	1.63782	1.89446	2.04592
0.283682	1.6371	1.89405	2.04627
0.285122	1.63623	1.89367	2.04655
0.286562	1.63531	1.89335	2.0467
0.288002	1.63441	1.89312	2.04669
0.289442	1.63364	1.893	2.04651
0.290882	1.63305	1.89301	2.04617
0.292322	1.63267	1.89315	2.04572
0.293762	1.63249	1.89342	2.04523
0.295202	1.63248	1.89382	2.04473
0.296642	1.63257	1.89428	2.04429
0.298082	1.63273	1.89477	2.04393
0.299522	1.63291	1.89523	2.04367
0.300962	1.63307	1.89559	2.0435
0.302402	1.63317	1.89586	2.04342
0.303842	1.63321	1.89602	2.0434
0.305282	1.63317	1.89608	2.04341
0.306722	1.63305	1.89608	2.04346
0.308162	1.63286	1.89607	2.0435
0.309602	1.63262	1.89608	2.04357
0.311042	1.63234	1.89615	2.04364
0.312482	1.63203	1.8963	2.04373
0.313922	1.63171	1.89651	2.04383
0.315362	1.6314	1.89676	2.04393
0.316802	1.63116	1.89702	2.04406
0.318242	1.63101	1.89723	2.04424
0.319682	1.631	1.89734	2.04448
0.321122	1.63113	1.89731	2.04476
0.322562	1.6314	1.89713	2.04511
0.324002	1.6318	1.89684	2.04554
0.325442	1.63229	1.89648	2.04603
0.326882	1.63282	1.89608	2.04654
0.328322	1.63333	1.89571	2.04703
0.329762	1.63372	1.89538	2.04745
0.331202	1.63394	1.89512	2.04777
0.332642	1.63397	1.89494	2.04797
0.334082	1.63379	1.89478	2.04805
0.335522	1.63347	1.89458	2.04805
0.336962	1.63304	1.89428	2.048
0.338402	1.63253	1.89385	2.04794
0.339842	1.63197	1.89329	2.04796
0.341282	1.6314	1.89265	2.04805
0.342722	1.63084	1.89199	2.04824
0.344162	1.63029	1.89138	2.0485
0.345602	1.62976	1.89091	2.04881
0.347042	1.6292	1.89066	2.04906
0.348482	1.6286	1.89067	2.04922
0.349922	1.62797	1.89094	2.04924
0.351362	1.62736	1.89146	2.04912
0.352802	1.6268	1.89218	2.04889
0.354242	1.62631	1.893	2.04856
0.355682	1.6259	1.89386	2.04816
0.357122	1.62554	1.89468	2.04777
0.358562	1.62523	1.89542	2.04742
0.360002	1.62495	1.89601	2.04716
0.361442	1.62467	1.89645	2.04703
0.362882	1.62433	1.89675	2.047
0.364322	1.62392	1.89693	2.04709
0.365762	1.62344	1.89704	2.0473
0.367202	1.62293	1.89709	2.0476
0.368642	1.62243	1.8971	2.048
0.370082	1.62196	1.89707	2.04846
0.371522	1.62156	1.89702	2.04894
0.372962	1.62126	1.89693	2.04938
0.374402	1.62106	1.89678	2.04973
0.375842	1.62097	1.89657	2.04994
0.377282	1.62095	1.8963	2.04998
0.378722	1.62094	1.89601	2.04983
0.380162	1.62092	1.89576	2.04949
0.381602	1.62088	1.8956	2.04901
0.383042	1.62081	1.89555	2.04846
0.384482	1.62069	1.89562	2.04792
0.385922	1.62052	1.89583	2.04748
0.387362	1.62032	1.89614	2.0472
0.388802	1.62011	1.89651	2.04712
0.390242	1.61993	1.89686	2.04721
0.391683	1.61977	1.89714	2.04746
0.393123	1.61961	1.89731	2.04777
0.394563	1.61946	1.89741	2.04809
0.396003	1.61933	1.89743	2.04837
0.397443	1.61924	1.8974	2.04856
0.398883	1.61919	1.89732	2.04869
0.400323	1.6192	1.89722	2.04878
0.401763	1.61924	1.89708	2.04887
0.403203	1.61926	1.8969	2.04902
0.404643	1.61924	1.89667	2.04927
0.406083	1.61917	1.89636	2.04963
0.407523	1.619	1.89599	2.05008
0.408963	1.61866	1.89561	2.0506
0.410403	1.61813	1.89528	2.05112
0.411843	1.61738	1.89506	2.05162
0.413283	1.61645	1.89503	2.05207
0.414723	1.6154	1.89521	2.05246
0.416163	1.61431	1.89561	2.05275
0.417603	1.61325	1.89621	2.05293
0.419043	1.61229	1.89699	2.05299
0.420483	1.61152	1.89791	2.05296
0.421923	1.61102	1.89888	2.05283
0.423363	1.6108	1.89983	2.05265
0.424803	1.61087	1.90064	2.05244
0.426243	1.61116	1.90125	2.05226
0.427683	1.61158	1.90162	2.05218
0.429123	1.61204	1.90171	2.05226
0.430563	1.61246	1.90148	2.05252
0.432003	1.61281	1.90096	2.05294
0.433443	1.61306	1.90023	2.05349
0.434883	1.61321	1.8994	2.0541
0.436323	1.61327	1.89857	2.05467
0.437763	1.61331	1.89784	2.05511
0.439203	1.61335	1.89725	2.05534
0.440643	1.61346	1.89683	2.05532
0.442083	1.61362	1.89658	2.05504
0.443523	1.61381	1.89648	2.05456
0.444963	1.61399	1.89648	2.05394
0.446403	1.6141	1.89654	2.0533
0.447843	1.61411	1.89666	2.05272
0.449283	1.61397	1.89683	2.05229
0.450723	1.61366	1.89706	2.05205
0.452163	1.61316	1.89731	2.05202
0.453603	1.61249	1.89757	2.05215
0.455043	1.61169	1.89783	2.05243
0.456483	1.61081	1.89804	2.05277
0.457923	1.60992	1.8982	2.05312
0.459363	1.60906	1.89829	2.0534
0.460803	1.60828	1.89835	2.05361
0.462243	1.60763	1.89846	2.05376
0.463683	1.60713	1.89864	2.05387
0.465123	1.60674	1.89897	2.054
0.466563	1.60645	1.89946	2.05417
0.468003	1.6062	1.9001	2.05443
0.469443	1.60599	1.90084	2.05479
0.470883	1.6058	1.9016	2.05526
0.472323	1.60559	1.90231	2.05578
0.473763	1.60533	1.90291	2.05631
0.475203	1.60503	1.90334	2.05678
0.476643	1.60472	1.90358	2.05714
0.478083	1.60443	1.90359	2.05737
0.479523	1.60418	1.90341	2.05748
0.480963	1.60396	1.90305	2.05749
0.482403	1.60375	1.90257	2.05743
0.483843	1.60355	1.90201	2.05733
0.485283	1.60338	1.90145	2.05721
0.486723	1.60326	1.90094	2.05708
0.488163	1.60316	1.90054	2.0569
0.489603	1.60306	1.90029	2.05667
0.491043	1.60293	1.90022	2.05638
0.492483	1.60277	1.9003	2.05604
0.493923	1.60259	1.90049	2.05566
0.495363	1.60236	1.90076	2.0553
0.496803	1.60206	1.90103	2.055
0.498243	1.60165	1.90127	2.05483
0.499683	1.60112	1.90146	2.05482
0.501123	1.60049	1.90161	2.05492
0.502563	1.59977	1.90175	2.05508
0.504003	1.59899	1.90189	2.05524
0.505443	1.59816	1.90209	2.05531
0.506883	1.5973	1.90231	2.05526
0.508323	1.59643	1.9025	2.05505
0.509763	1.59559	1.90263	2.05472
0.511203	1.5948	1.90263	2.05436
0.512643	1.59407	1.90244	2.05407
0.514083	1.59341	1.90204	2.05393
0.515523	1.59283	1.90142	2.05403
0.516963	1.59234	1.90063	2.05438
0.518403	1.592	1.89978	2.055
0.519843	1.59181	1.899	2.05585
0.521283	1.59178	1.89841	2.05688
0.522723	1.59191	1.89809	2.05801
0.524163	1.5922	1.8981	2.05912
0.525603	1.59259	1.89844	2.06013
0.527043	1.59306	1.89908	2.061
0.528483	1.59354	1.89996	2.06173
0.529923	1.59397	1.90099	2.06228
0.531363	1.59429	1.90207	2.06266
0.532803	1.59447	1.90308	2.06287
0.534243	1.59445	1.90392	2.06295
0.535683	1.59425	1.90454	2.06297
0.537123	1.59383	1.9049	2.063
0.538563	1.5932	1.90504	2.06304
0.540003	1.59241	1.905	2.06312
0.541443	1.59149	1.90485	2.0632
0.542883	1.59051	1.90469	2.06332
0.544323	1.58949	1.90461	2.06347
0.545763	1.58852	1.9047	2.06366
0.547204	1.58767	1.90495	2.06383
0.548644	1.587	1.90533	2.06398
0.550084	1.58657	1.90575	2.06409
0.551524	1.58643	1.90611	2.06413
0.552964	1.58653	1.90634	2.06413
0.554404	1.58685	1.90639	2.06407
0.555844	1.58734	1.90628	2.06398
0.557284	1.58793	1.90607	2.06389
0.558724	1.58855	1.90585	2.06385
0.560164	1.58911	1.90576	2.0639
0.561604	1.58955	1.90588	2.06406
0.563044	1.58982	1.90626	2.06435
0.564484	1.58992	1.9069	2.06478
0.565924	1.58985	1.90768	2.06532
0.567364	1.58963	1.9085	2.06593
0.568804	1.58927	1.90924	2.06656
0.570244	1.58882	1.90982	2.06717
0.571684	1.58831	1.91021	2.06776
0.573124	1.58777	1.91041	2.06833
0.574564	1.58721	1.91045	2.0689
0.576004	1.58664	1.91041	2.06949
0.577444	1.58604	1.91036	2.07009
0.578884	1.58542	1.91038	2.07074
0.580324	1.58476	1.9105	2.07138
0.581764	1.58406	1.91071	2.07195
0.583204	1.58334	1.91099	2.07238
0.584644	1.58263	1.9113	2.07262
0.586084	1.58199	1.9116	2.07263
0.587524	1.58148	1.91186	2.07242
0.588964	1.58115	1.91205	2.07199
0.590404	1.58103	1.91213	2.07139
0.591844	1.58111	1.9121	2.07068
0.593284	1.58138	1.91193	2.06993
0.594724	1.58176	1.91164	2.06919
0.596164	1.58221	1.91128	2.06847
0.597604	1.58264	1.91089	2.06779
0.599044	1.58297	1.91051	2.06717
0.600484	1.58316	1.91019	2.06662
0.601924	1.58321	1.90997	2.0662
0.603364	1.58311	1.90983	2.06589
0.604804	1.58292	1.9098	2.0657
0.606244	1.58266	1.90986	2.06563
0.607684	1.58235	1.91	2.06565
0.609124	1.58204	1.91016	2.06569
0.610564	1.58172	1.91036	2.06571
0.612004	1.5814	1.91057	2.06565
0.613444	1.58105	1.91082	2.06546
0.614884	1.58069	1.9111	2.06518
0.616324	1.58026	1.91142	2.06485
0.617764	1.57982	1.91174	2.06457
0.619204	1.57938	1.912	2.06439
0.620644	1.57902	1.91214	2.06441
0.622084	1.57877	1.9121	2.06466
0.623524	1.57869	1.91186	2.06518
0.624964	1.57878	1.91143	2.06593
0.626404	1.57903	1.91081	2.06686
0.627844	1.5794	1.91006	2.06786
0.629284	1.57985	1.90926	2.06889
0.630724	1.58028	1.90853	2.0699
0.632164	1.58062	1.90793	2.07087
0.633604	1.5808	1.90754	2.07176
0.635044	1.58083	1.90737	2.07254
0.636484	1.58069	1.9074	2.07316
0.637924	1.58042	1.90762	2.07363
0.639364	1.58008	1.90801	2.07394
0.640804	1.57972	1.9085	2.07409
0.642244	1.57942	1.90905	2.07401
0.643684	1.5792	1.90957	2.07369
0.645124	1.57908	1.91004	2.07316
0.646564	1.57905	1.91039	2.07246
0.648004	1.57908	1.91066	2.07166
0.649444	1.57914	1.91081	2.0708
0.650884	1.57921	1.91088	2.06994
0.652324	1.57927	1.91091	2.06916
0.653764	1.57928	1.91098	2.06854
0.655204	1.57927	1.91114	2.06813
0.656644	1.57927	1.91141	2.06797
0.658084	1.57929	1.9118	2.06808
0.659524	1.57934	1.91227	2.06845
0.660964	1.57942	1.91277	2.06904
0.662404	1.57949	1.91324	2.06981
0.663844	1.57955	1.91364	2.07066
0.665284	1.57958	1.91389	2.07152
0.666724	1.57954	1.91399	2.0723
0.668164	1.57942	1.91395	2.07295
0.669604	1.57921	1.9138	2.07343
0.671044	1.57893	1.91358	2.07369
0.672484	1.57864	1.91339	2.07375
0.673924	1.57837	1.91329	2.07363
0.675364	1.57817	1.91334	2.07338
0.676804	1.57808	1.91357	2.07304
0.678244	1.57814	1.91398	2.07269
0.679684	1.57837	1.91457	2.07237
0.681124	1.57875	1.91528	2.07216
0.682564	1.57928	1.91605	2.07207
0.684004	1.57992	1.91675	2.07216
0.685444	1.5806	1.91731	2.07239
0.686884	1.58129	1.91768	2.07278
0.688324	1.5819	1.91783	2.07326
0.689764	1.58241	1.91778	2.0738
0.691204	1.58279	1.91755	2.07433
0.692644	1.58305	1.91719	2.07478
0.694084	1.5832	1.91679	2.07513
0.695524	1.58327	1.91646	2.07533
0.696964	1.58327	1.91627	2.07538
0.698404	1.58324	1.91625	2.07528
0.699844	1.5832	1.91637	2.07503
0.701284	1.58316	1.91657	2.07465
0.702724	1.58313	1.91681	2.07419
0.704165	1.58309	1.917	2.07369
0.705605	1.58302	1.91711	2.07319
0.707045	1.5829	1.91709	2.07273
0.708485	1.58274	1.91695	2.07235
0.709925	1.5825	1.91678	2.0721
0.711365	1.58218	1.91665	2.07204
0.712805	1.58177	1.91664	2.07222
0.714245	1.58132	1.91681	2.07266
0.715685	1.58088	1.91717	2.07337
0.717125	1.58052	1.91768	2.0743
0.718565	1.58029	1.91825	2.07541
0.720005	1.5802	1.9188	2.0766
0.721445	1.58026	1.91922	2.07779
0.722885	1.58044	1.91947	2.07886
0.724325	1.5807	1.91953	2.07972
0.725765	1.58098	1.91943	2.08029
0.727205	1.58119	1.91927	2.08056
0.728645	1.58126	1.91914	2.08053
0.730085	1.58114	1.91914	2.08026
0.731525	1.58086	1.91936	2.07987
0.732965	1.58043	1.91981	2.07946
0.734405	1.57991	1.92047	2.07912
0.735845	1.57936	1.92129	2.0789
0.737285	1.57883	1.92217	2.07885
0.738725	1.57839	1.92298	2.07896
0.740165	1.57812	1.92364	2.0792
0.741605	1.57804	1.92407	2.07947
0.743045	1.57817	1.92425	2.07968
0.744485	1.57846	1.92419	2.07977
0.745925	1.57884	1.92392	2.0797
0.747365	1.57927	1.92354	2.0795
0.748805	1.57964	1.92312	2.07924
0.750245	1.5799	1.92277	2.07896
0.751685	1.58	1.92257	2.07874
0.753125	1.57993	1.92252	2.07866
0.754565	1.5797	1.92263	2.07877
0.756005	1.57935	1.92282	2.07909
0.757445	1.57898	1.92303	2.07958
0.758885	1.57868	1.92319	2.0802
0.760325	1.57853	1.92325	2.08087
0.761765	1.57859	1.92318	2.08156
0.763205	1.57887	1.92302	2.08221
0.764645	1.57932	1.92281	2.08282
0.766085	1.57988	1.92262	2.08339
0.767525	1.58049	1.92249	2.08392
0.768965	1.58108	1.92244	2.08443
0.770405	1.58156	1.92246	2.08492
0.771845	1.58185	1.92253	2.08535
0.773285	1.58193	1.9226	2.08568
0.774725	1.58181	1.92263	2.08585
0.776165	1.58156	1.9226	2.08585
0.777605	1.58125	1.92247	2.08569
0.779045	1.58095	1.92229	2.08535
0.780485	1.58073	1.92207	2.08488
0.781925	1.58064	1.9218	2.08434
0.783365	1.58072	1.92152	2.08386
0.784805	1.58096	1.92121	2.08355
0.786245	1.58136	1.92088	2.08347
0.787685	1.58186	1.92055	2.08362
0.789125	1.58238	1.92022	2.08399
0.790565	1.58285	1.91991	2.08451
0.792005	1.58324	1.91964	2.0851
0.793445	1.58352	1.91944	2.08573
0.794885	1.58371	1.91933	2.08628
0.796325	1.58381	1.91934	2.0867
0.797765	1.58386	1.91945	2.08697
0.799205	1.5839	1.91963	2.08714
0.800645	1.58395	1.91985	2.08724
0.802085	1.58404	1.92012	2.08733
0.803525	1.58415	1.92042	2.08742
0.804965	1.58427	1.9208	2.08751
0.806405	1.58436	1.92128	2.08759
0.807845	1.58439	1.92194	2.08767
0.809285	1.58435	1.92279	2.08772
0.810725	1.58424	1.92384	2.08772
0.812165	1.58411	1.92502	2.08763
0.813605	1.58397	1.92625	2.08749
0.815045	1.58387	1.92742	2.08731
0.816485	1.58383	1.92841	2.08719
0.817925	1.58386	1.92915	2.08717
0.819365	1.58394	1.92956	2.08728
0.820805	1.58405	1.92965	2.08753
0.822245	1.58415	1.92945	2.08791
0.823685	1.58423	1.92906	2.08839
0.825125	1.58427	1.92855	2.08893
0.826565	1.58428	1.928	2.08943
0.828005	1.58426	1.92743	2.08984
0.829445	1.5842	1.92688	2.09009
0.830885	1.58414	1.92637	2.09018
0.832325	1.58411	1.92589	2.09011
0.833765	1.58412	1.92543	2.08993
0.835205	1.58418	1.925	2.08967
0.836645	1.58432	1.92462	2.08936
0.838085	1.58452	1.92434	2.08902
0.839525	1.5848	1.92423	2.08868
0.840965	1.58517	1.92429	2.08838
0.842405	1.58559	1.92451	2.08812
0.843845	1.58603	1.92487	2.08791
0.845285	1.58643	1.92532	2.08775
0.846725	1.58678	1.92584	2.08769
0.848165	1.58703	1.92636	2.08775
0.849605	1.58717	1.92682	2.08794
0.851045	1.58721	1.92719	2.08824
0.852485	1.58716	1.92748	2.08865
0.853925	1.58707	1.92771	2.08914
0.855365	1.58702	1.9279	2.0897
0.856805	1.58703	1.92806	2.09029
0.858245	1.58715	1.92816	2.09085
0.859686	1.58741	1.92821	2.09137
0.861126	1.58783	1.92821	2.09182
0.862566	1.5884	1.92816	2.0922
0.864006	1.58906	1.92809	2.0925
0.865446	1.58974	1.92798	2.09271
0.866886	1.59037	1.92791	2.09279
0.868326	1.59091	1.9279	2.09276
0.869766	1.59131	1.92802	2.09266
0.871206	1.59154	1.92828	2.09252
0.872646	1.59158	1.92863	2.09237
0.874086	1.59143	1.92905	2.0922
0.875526	1.59112	1.92947	2.09202
0.876966	1.59071	1.92981	2.09184
0.878406	1.59023	1.93006	2.09166
0.879846	1.58971	1.9302	2.09148
0.881286	1.58916	1.93031	2.09129
0.882726	1.58863	1.93046	2.09109
0.884166	1.58815	1.93071	2.09088
0.885606	1.58778	1.93111	2.09072
0.887046	1.58755	1.93167	2.09062
0.888486	1.58749	1.93236	2.09058
0.889926	1.58763	1.93309	2.09062
0.891366	1.58799	1.93372	2.09072
0.892806	1.58856	1.93413	2.0909
0.894246	1.58931	1.93427	2.09113
0.895686	1.59015	1.93409	2.09141
0.897126	1.59103	1.93365	2.09169
0.898566	1.59189	1.93304	2.09197
0.900006	1.59267	1.93236	2.09222
0.901446	1.59333	1.93174	2.09244
0.902886	1.59386	1.93125	2.09262
0.904326	1.59425	1.93098	2.09273
0.905766	1.5945	1.93092	2.09278
0.907206	1.59465	1.93106	2.09281
0.908646	1.59474	1.93134	2.09284
0.910086	1.59478	1.9317	2.09293
0.911526	1.59474	1.93208	2.09309
0.912966	1.59464	1.9324	2.09332
0.914406	1.59447	1.93262	2.09361
0.915846	1.59426	1.9327	2.09394
0.917286	1.59403	1.93264	2.09428
0.918726	1.59377	1.93244	2.09458
0.920166	1.59351	1.93211	2.09483
0.921606	1.59325	1.93167	2.09499
0.923046	1.59306	1.93117	2.09507
0.924486	1.59296	1.93067	2.09512
0.925926	1.593	1.93018	2.09513
0.927366	1.59319	1.92974	2.09515
0.928806	1.59356	1.92936	2.09517
0.930246	1.5941	1.92908	2.09521
0.931686	1.59482	1.92891	2.09525
0.933126	1.59565	1.92885	2.09529
0.934566	1.59653	1.92892	2.09531
0.936006	1.59736	1.9291	2.09524
0.937446	1.59803	1.92939	2.09512
0.938886	1.59845	1.92977	2.09496
0.940326	1.59857	1.93016	2.09478
0.941766	1.59839	1.93052	2.09461
0.943206	1.59796	1.93081	2.09445
0.944646	1.59739	1.93099	2.09432
0.946086	1.59679	1.93105	2.09424
0.947526	1.59628	1.93103	2.09423
0.948966	1.59595	1.93096	2.09426
0.950406	1.59585	1.9309	2.09429
0.951846	1.596	1.93095	2.09426
0.953286	1.59637	1.93115	2.09419
0.954726	1.59687	1.93151	2.09406
0.956166	1.59746	1.93203	2.09391
0.957606	1.59804	1.93265	2.09374
0.959046	1.5986	1.9333	2.09358
0.960486	1.59912	1.93389	2.09345
0.961926	1.59957	1.93434	2.09339
0.963366	1.59999	1.93461	2.09338
0.964806	1.60035	1.9347	2.09339
0.966246	1.60067	1.93467	2.09341
0.967686	1.60097	1.93455	2.0934
0.969126	1.60127	1.93443	2.09338
0.970566	1.60157	1.93434	2.09333
0.972006	1.60189	1.93436	2.09326
0.973446	1.60223	1.93448	2.09318
0.974886	1.60263	1.9347	2.09315
0.976326	1.6031	1.93494	2.0932
0.977766	1.60364	1.93518	2.09332
0.979206	1.60425	1.93539	2.0935
0.980646	1.6049	1.93551	2.09373
0.982086	1.60558	1.93555	2.09399
0.983526	1.60626	1.93548	2.0943
0.984966	1.60692	1.93532	2.0946
0.986406	1.60753	1.93511	2.09488
0.987846	1.60806	1.93487	2.09515
0.989286	1.60848	1.93466	2.09539
0.990726	1.60879	1.93447	2.09561
0.992166	1.60901	1.93434	2.09581
0.993606	1.60916	1.9343	2.09595
0.995046	1.60925	1.93437	2.09605
0.996486	1.6093	1.9345	2.09609
0.997926	1.60935	1.93469	2.0961
0.999366	1.60941	1.93488	2.09605
1.00081	1.60947	1.93502	2.09595
1.00225	1.60955	1.93508	2.09578
1.00369	1.60962	1.93502	2.09558
1.00513	1.60969	1.93486	2.09536
1.00657	1.60975	1.93458	2.09513
1.00801	1.6098	1.93422	2.09489
1.00945	1.60983	1.93382	2.09468
1.01089	1.60986	1.93341	2.0945
1.01233	1.6099	1.93303	2.09441
1.01377	1.60996	1.9327	2.09441
1.01521	1.61001	1.93246	2.09448
1.01665	1.61006	1.93232	2.09457
1.01809	1.61013	1.93228	2.09467
1.01953	1.61019	1.93235	2.09474
1.02097	1.61025	1.93257	2.09478
1.02241	1.61031	1.93292	2.09476
1.02385	1.6104	1.93343	2.09469
1.02529	1.61052	1.93403	2.09458
1.02673	1.61066	1.9347	2.09447
1.02817	1.61081	1.9354	2.09438
1.02961	1.61095	1.93611	2.09433
1.03105	1.61108	1.93676	2.09436
1.03249	1.61119	1.93733	2.09448
1.03393	1.61129	1.93779	2.09472
1.03537	1.61138	1.93819	2.0951
1.03681	1.61147	1.93862	2.09568
1.03825	1.61156	1.93918	2.09644
1.03969	1.61168	1.93994	2.09746
1.04113	1.61185	1.94097	2.09877
1.04257	1.6121	1.94231	2.10043
1.04401	1.61241	1.94399	2.10248
1.04545	1.61278	1.94601	2.10497
1.04689	1.61321	1.94837	2.10792
1.04833	1.61368	1.95106	2.11133
1.04977	1.6142	1.95404	2.11526
1.05121	1.61475	1.95738	2.11976
1.05265	1.61533	1.9612	2.12491
1.05409	1.61591	1.96565	2.13084
1.05553	1.61648	1.97091	2.1377
1.05697	1.61705	1.9771	2.14576
1.05841	1.61759	1.98436	2.15528
1.05985	1.61809	1.99284	2.16662
1.06129	1.61854	2.00266	2.18006
1.06273	1.61895	2.01398	2.19594
1.06417	1.61933	2.02695	2.21455
1.06561	1.61971	2.04172	2.23619
1.06705	1.62013	2.05853	2.26122
1.06849	1.62061	2.07763	2.29
1.06993	1.62123	2.09932	2.32291
1.07137	1.62203	2.12393	2.36039
1.07281	1.62308	2.15177	2.40296
1.07425	1.62441	2.18312	2.45114
1.07569	1.62607	2.21826	2.50555
1.07713	1.62814	2.25744	2.5668
1.07857	1.63066	2.30092	2.63552
1.08001	1.63372	2.34897	2.71231
1.08145	1.63736	2.40191	2.79779
1.08289	1.64165	2.46006	2.89255
1.08433	1.64666	2.5238	2.99722
1.08577	1.65249	2.59357	3.11236
1.08721	1.65924	2.66979	3.23851
1.08865	1.66712	2.75289	3.37614
1.09009	1.67632	2.84334	3.52566
1.09153	1.68713	2.9415	3.68745
1.09297	1.69988	3.04766	3.86185
1.09441	1.71489	3.16206	4.04913
1.09585	1.73252	3.28484	4.2495
1.09729	1.75313	3.41614	4.46314
1.09873	1.77702	3.55608	4.69014
1.10017	1.80449	3.70477	4.93053
1.10161	1.83582	3.86233	5.18424
1.10305	1.87126	4.02888	5.45112
1.10449	1.9111	4.20461	5.73089
1.10593	1.95566	4.38969	6.02316
1.10737	2.00528	4.58428	6.32749
1.10881	2.06032	4.78852	6.64337
1.11025	2.12114	5.00244	6.97038
1.11169	2.18806	5.22597	7.30812
1.11313	2.26138	5.45906	7.6562
1.11457	2.34133	5.70161	8.01407
1.11601	2.42808	5.9535	8.38102
1.11745	2.52169	6.21452	8.75611
1.11889	2.62212	6.48441	9.13817
1.12033	2.72929	6.76283	9.52586
1.12177	2.84311	7.04949	9.91766
1.12321	2.96342	7.34404	10.312
1.12465	3.09007	7.64602	10.7077
1.12609	3.22286	7.95488	11.1035
1.12753	3.36168	8.26997	11.4988
1.12897	3.50641	8.59067	11.8933
1.13041	3.65694	8.9164	12.2865
1.13185	3.81312	9.24654	12.6784
1.13329	3.97474	9.5804	13.0685
1.13473	4.14146	9.9172	13.4562
1.13617	4.31283	10.2562	13.8409
1.13761	4.48825	10.5968	14.2216
1.13905	4.667	10.9382	14.5971
1.14049	4.8483	11.2798	14.9664
1.14193	5.03136	11.6205	15.3284
1.14337	5.21544	11.9595	15.6821
1.14481	5.39988	12.2959	16.0268
1.14625	5.58416	12.6289	16.3614
1.14769	5.76787	12.9576	16.6851
1.14913	5.95071	13.2812	16.9968
1.15057	6.13242	13.5989	17.2956
1.15201	6.31276	13.91	17.5805
1.15345	6.49139	14.2139	17.8508
1.15489	6.66797	14.5104	18.1059
1.15633	6.84201	14.7991	18.3456
1.15777	7.01301	15.0794	18.5697
1.15921	7.18032	15.3508	18.7782
1.16065	7.34324	15.6126	18.9712
1.16209	7.50105	15.8643	19.1487
1.16353	7.65296	16.1048	19.3106
1.16497	7.79827	16.3332	19.4567
1.16641	7.93631	16.5486	19.5868
1.16785	8.06653	16.7501	19.7008
1.16929	8.18853	16.9368	19.7983
1.17073	8.30204	17.1082	19.8794
1.17217	8.40698	17.2643	19.9441
1.17361	8.5034	17.405	19.9926
1.17505	8.59146	17.5303	20.0253
1.17649	8.67146	17.6404	20.0424
1.17793	8.74365	17.7357	20.0445
1.17937	8.80824	17.8166	20.032
1.18081	8.86532	17.8836	20.0055
1.18225	8.91488	17.9368	19.9654
1.18369	8.95687	17.9765	19.9123
1.18513	8.99122	18.0027	19.8467
1.18657	9.0178	18.0154	19.7693
1.18801	9.03652	18.0147	19.6806
1.18945	9.04742	18.0007	19.581
1.19089	9.05071	17.9734	19.4707
1.19233	9.04675	17.9328	19.35
1.19377	9.03601	17.8794	19.2192
1.19521	9.019	17.8135	19.0786
1.19665	8.99624	17.7359	18.9286
1.19809	8.96822	17.6473	18.7697
1.19953	8.93532	17.5486	18.6026
1.20097	8.89779	17.4405	18.4285
1.20241	8.85581	17.3239	18.2483
1.20385	8.80949	17.1996	18.0632
1.20529	8.75893	17.0683	17.8741
1.20673	8.70428	16.9306	17.6817
1.20817	8.6457	16.787	17.4867
1.20961	8.58346	16.638	17.2895
1.21105	8.51793	16.4839	17.0904
1.21249	8.44952	16.3252	16.8897
1.21393	8.37868	16.1623	16.6874
1.21537	8.30581	15.9955	16.4839
1.21681	8.23122	15.8254	16.2793
1.21825	8.15517	15.6524	16.0739
1.21969	8.07779	15.477	15.8684
1.22113	7.99923	15.2994	15.663
1.22257	7.91955	15.1202	15.4581
1.22401	7.83884	14.9396	15.2539
1.22545	7.7572	14.7579	15.0505
1.22689	7.6748	14.5754	14.848
1.22833	7.59188	14.3925	14.6465
1.22977	7.50877	14.2095	14.446
1.23121	7.4258	14.0269	14.2466
1.23265	7.34326	13.8448	14.0483
1.23409	7.26135	13.6637	13.8511
1.23553	7.18016	13.4835	13.6553
1.23697	7.0997	13.3046	13.4613
1.23841	7.01989	13.1271	13.2696
1.23985	6.94057	12.9511	13.0802
1.24129	6.86159	12.7767	12.8935
1.24273	6.78278	12.6039	12.7094
1.24417	6.70408	12.4329	12.5281
1.24561	6.62554	12.2637	12.3495
1.24705	6.54728	12.0966	12.1734
1.24849	6.46947	11.9317	11.9997
1.24993	6.39226	11.7687	11.828
1.25137	6.3158	11.6078	11.6584
1.25281	6.24018	11.449	11.4909
1.25425	6.16546	11.2923	11.3257
1.25569	6.09161	11.1381	11.1629
1.25713	6.01858	10.9863	11.0028
1.25857	5.94631	10.837	10.8455
1.26001	5.87483	10.6902	10.6913
1.26145	5.80423	10.5459	10.5404
1.26289	5.73465	10.4042	10.393
1.26433	5.66625	10.265	10.2493
1.26577	5.59919	10.1283	10.1093
1.26721	5.53366	9.99411	9.97289
1.26865	5.46975	9.86246	9.83971
1.27009	5.40746	9.73346	9.70942
1.27153	5.34669	9.60711	9.58157
1.27297	5.28722	9.48334	9.45572
1.27441	5.22885	9.36192	9.33142
1.27585	5.17138	9.24255	9.20835
1.27729	5.11469	9.12498	9.08636
1.27873	5.05872	9.00899	8.96557
1.28017	5.00345	8.89453	8.84629
1.28161	4.94892	8.78159	8.72892
1.28305	4.89523	8.67031	8.6139
1.28449	4.8425	8.56091	8.5016
1.28593	4.79082	8.45369	8.3923
1.28737	4.74022	8.34888	8.28609
1.28881	4.69065	8.24669	8.18292
1.29025	4.64204	8.14719	8.08253
1.29169	4.59431	8.05039	7.9846
1.29313	4.54744	7.95627	7.88878
1.29457	4.5014	7.86472	7.79473
1.29601	4.45614	7.77559	7.70216
1.29745	4.41161	7.68858	7.61086
1.29889	4.3678	7.60334	7.52077
1.30033	4.32471	7.51943	7.43192
1.30177	4.28234	7.43657	7.34444
1.30321	4.24069	7.3545	7.25843
1.30465	4.19969	7.27307	7.17402
1.30609	4.15932	7.19221	7.09128
1.30753	4.11961	7.11204	7.01031
1.30897	4.08069	7.03287	6.93117
1.31041	4.04264	6.9551	6.85392
1.31185	4.00556	6.87913	6.77855
1.31329	3.96949	6.80526	6.705
1.31473	3.93437	6.73368	6.63322
1.31617	3.90013	6.66443	6.56312
1.31761	3.86662	6.59744	6.49469
1.31905	3.83366	6.53251	6.42787
1.32049	3.80109	6.46934	6.36256
1.32193	3.76875	6.40761	6.29866
1.32337	3.73659	6.34702	6.23607
1.32481	3.70459	6.28731	6.1748
1.32625	3.67286	6.22829	6.11488
1.32769	3.64155	6.16994	6.05634
1.32913	3.61081	6.11234	5.99921
1.33057	3.58078	6.05562	5.94347
1.33201	3.55154	5.99993	5.88912
1.33345	3.52313	5.94535	5.83609
1.33489	3.49557	5.89195	5.7843
1.33633	3.46885	5.83981	5.73357
1.33777	3.44299	5.78893	5.68368
1.33921	3.41792	5.73927	5.63443
1.34065	3.39356	5.69079	5.58571
1.34209	3.3698	5.64344	5.53747
1.34353	3.34652	5.59725	5.48968
1.34497	3.32363	5.55224	5.44238
1.34641	3.30102	5.50843	5.39563
1.34785	3.27858	5.46573	5.34953
1.34929	3.25624	5.42403	5.30423
1.35073	3.234	5.38315	5.25987
1.35217	3.21193	5.34285	5.21655
1.35361	3.19015	5.30294	5.17438
1.35505	3.16876	5.26325	5.13343
1.35649	3.14781	5.2237	5.09378
1.35793	3.12736	5.18434	5.05546
1.35937	3.10743	5.14534	5.01839
1.36081	3.08803	5.10693	4.98241
1.36225	3.06916	5.06936	4.94734
1.36369	3.05075	5.03286	4.91299
1.36513	3.03276	4.99763	4.87919
1.36657	3.01515	4.96376	4.8458
1.36801	2.99794	4.93125	4.8127
1.36945	2.98112	4.90003	4.77985
1.37089	2.96466	4.86996	4.7473
1.37233	2.94853	4.84091	4.71515
1.37377	2.93271	4.81272	4.68348
1.37521	2.91724	4.78522	4.65233
1.37665	2.90214	4.75826	4.62167
1.37809	2.88746	4.73174	4.59147
1.37953	2.87316	4.70558	4.56169
1.38097	2.85921	4.67973	4.53228
1.38241	2.84557	4.65418	4.50321
1.38385	2.83218	4.62889	4.47445
1.38529	2.81893	4.60386	4.44598
1.38673	2.80569	4.57909	4.41785
1.38817	2.79231	4.55452	4.39017
1.38961	2.77875	4.53013	4.36302
1.39105	2.76501	4.50588	4.33654
1.39249	2.75115	4.48179	4.31077
1.39393	2.73734	4.45788	4.28578
1.39537	2.72374	4.43426	4.26157
1.39681	2.71054	4.41107	4.23818
1.39825	2.69792	4.38847	4.21562
1.39969	2.68595	4.36659	4.19387
1.40113	2.67466	4.34548	4.17284
1.40257	2.66398	4.32515	4.15242
1.40401	2.65378	4.30549	4.13247
1.40545	2.64391	4.28641	4.11288
1.40689	2.63418	4.26776	4.09353
1.40833	2.62445	4.2494	4.07435
1.40977	2.61462	4.2312	4.05521
1.41121	2.60472	4.21304	4.03609
1.41265	2.59479	4.19491	4.017
1.41409	2.58493	4.17687	3.998
1.41553	2.57522	4.15898	3.97925
1.41697	2.56574	4.14135	3.96091
1.41841	2.55651	4.12405	3.94311
1.41985	2.54753	4.10715	3.92594
1.42129	2.53878	4.09071	3.9094
1.42273	2.53016	4.07479	3.89349
1.42417	2.5216	4.05937	3.87813
1.42561	2.51306	4.04443	3.86325
1.42705	2.50451	4.02991	3.8487
1.42849	2.496	4.01572	3.83432
1.42993	2.48759	4.00184	3.82
1.43137	2.4794	3.98821	3.8057
1.43281	2.47146	3.97485	3.79143
1.43425	2.46386	3.96172	3.77722
1.43569	2.45661	3.94882	3.76308
1.43713	2.44969	3.93611	3.74904
1.43857	2.44304	3.92357	3.73512
1.44001	2.43659	3.9112	3.72141
1.44145	2.43028	3.89903	3.70793
1.44289	2.42403	3.88706	3.69472
1.44433	2.4178	3.87534	3.68173
1.44577	2.41156	3.8639	3.66895
1.44721	2.40535	3.85281	3.65637
1.44865	2.39915	3.84216	3.64395
1.45009	2.39301	3.83199	3.63167
1.45153	2.38697	3.82229	3.61952
1.45297	2.38104	3.8129	3.60751
1.45441	2.37526	3.80368	3.59569
1.45585	2.36964	3.79445	3.58408
1.45729	2.36418	3.78509	3.57276
1.45873	2.3589	3.7755	3.56179
1.46017	2.35375	3.76564	3.55125
1.46161	2.34874	3.75554	3.54117
1.46305	2.34383	3.74532	3.53158
1.46449	2.33898	3.73515	3.52246
1.46593	2.33417	3.72522	3.51377
1.46737	2.32937	3.71566	3.50548
1.46881	2.32461	3.70656	3.49754
1.47025	2.31989	3.69794	3.48985
1.47169	2.31526	3.68984	3.48232
1.47313	2.31076	3.68222	3.47486
1.47457	2.30641	3.67504	3.46743
1.47601	2.30224	3.66827	3.46003
1.47745	2.29821	3.66188	3.45265
1.47889	2.29432	3.6558	3.4453
1.48033	2.29053	3.65002	3.43802
1.48177	2.28677	3.64445	3.43086
1.48321	2.28297	3.63901	3.42388
1.48465	2.27911	3.63358	3.4171
1.48609	2.27523	3.62805	3.41052
1.48753	2.27137	3.62229	3.40409
1.48897	2.26755	3.61626	3.39772
1.49041	2.26382	3.60995	3.39135
1.49185	2.26019	3.60344	3.38494
1.49329	2.25673	3.59683	3.37846
1.49473	2.25346	3.59027	3.37191
1.49617	2.25039	3.58393	3.3653
1.49761	2.24743	3.57794	3.35867
1.49905	2.24452	3.57242	3.35211
1.50049	2.24161	3.56739	3.34569
1.50193	2.23868	3.56283	3.33949
1.50337	2.23573	3.55867	3.33356
1.50481	2.23273	3.55484	3.32789
1.50625	2.22972	3.55124	3.32246
1.50769	2.22675	3.54775	3.3173
1.50913	2.22388	3.54428	3.31239
1.51057	2.22116	3.5408	3.30773
1.51201	2.2186	3.53727	3.30331
1.51345	2.21615	3.53366	3.29913
1.51489	2.21372	3.52998	3.29518
1.51633	2.21121	3.52627	3.29148
1.51777	2.20855	3.5226	3.28802
1.51921	2.20571	3.51906	3.28478
1.52065	2.20268	3.5157	3.28172
1.52209	2.19953	3.51257	3.27877
1.52353	2.19633	3.50974	3.27591
1.52497	2.1932	3.50725	3.27311
1.52641	2.19027	3.50512	3.27035
1.52785	2.18762	3.50329	3.26762
1.52929	2.18526	3.50173	3.2649
1.53073	2.18315	3.50031	3.26225
1.53217	2.18118	3.49898	3.25967
1.53361	2.17927	3.49766	3.2572
1.53505	2.17734	3.49628	3.25481
1.53649	2.17531	3.49478	3.25249
1.53793	2.17318	3.49312	3.25027
1.53937	2.17093	3.49131	3.24816
1.54081	2.16861	3.48937	3.24619
1.54225	2.16632	3.48737	3.24438
1.54369	2.16413	3.48535	3.24273
1.54513	2.16208	3.48339	3.24125
1.54657	2.16017	3.48154	3.23997
1.54801	2.1584	3.47987	3.23887
1.54945	2.15674	3.47841	3.23794
1.55089	2.15516	3.4772	3.23711
1.55233	2.15364	3.47624	3.2363
1.55377	2.15212	3.47555	3.23547
1.55521	2.15058	3.47512	3.23457
1.55665	2.14901	3.47492	3.23362
1.55809	2.14743	3.47492	3.23262
1.55953	2.14586	3.47512	3.23165
1.56097	2.14432	3.47548	3.23079
1.56241	2.14283	3.47596	3.23012
1.56385	2.14138	3.47649	3.22969
1.56529	2.13993	3.47702	3.22952
1.56673	2.13844	3.47748	3.22956
1.56817	2.13686	3.47785	3.22977
1.56961	2.13514	3.47809	3.23002
1.57105	2.13324	3.47822	3.23021
1.57249	2.13115	3.47822	3.23024
1.57393	2.12891	3.47811	3.23004
1.57537	2.12655	3.47798	3.22959
1.57681	2.12418	3.4779	3.22894
1.57825	2.12186	3.47797	3.22819
1.57969	2.11967	3.47827	3.22741
1.58113	2.11766	3.47886	3.22669
1.58257	2.11584	3.47977	3.22609
1.58401	2.11419	3.48099	3.22565
1.58545	2.1127	3.48251	3.22538
1.58689	2.11132	3.48424	3.2253
1.58833	2.10998	3.4861	3.2254
1.58977	2.10869	3.48797	3.22567
1.59121	2.10742	3.4898	3.22607
1.59265	2.10621	3.4915	3.22661
1.59409	2.10505	3.49308	3.22731
1.59553	2.10394	3.49451	3.22815
1.59697	2.10288	3.49581	3.22914
1.59841	2.10186	3.49699	3.23024
1.59985	2.10088	3.49804	3.2314
1.60129	2.09991	3.49902	3.23263
1.60273	2.09894	3.49994	3.23395
1.60417	2.09792	3.50083	3.23534
1.60561	2.09689	3.50173	3.23679
1.60705	2.09584	3.50264	3.23827
1.60849	2.09479	3.5036	3.23974
1.60993	2.09376	3.50459	3.24116
1.61137	2.09271	3.50567	3.24246
1.61281	2.09161	3.50682	3.24358
1.61425	2.09044	3.50807	3.24447
1.61569	2.08919	3.50938	3.24511
1.61713	2.08784	3.51077	3.24554
1.61857	2.0864	3.51222	3.24583
1.62001	2.08489	3.51375	3.24607
1.62145	2.08336	3.51536	3.24637
1.62289	2.08184	3.51704	3.24678
1.62433	2.0804	3.51878	3.24737
1.62577	2.07908	3.52057	3.24818
1.62721	2.07787	3.52241	3.24919
1.62865	2.07679	3.52431	3.25038
1.63009	2.07581	3.52628	3.2517
1.63153	2.0749	3.52831	3.25306
1.63297	2.07402	3.53048	3.25446
1.63441	2.07317	3.53281	3.25586
1.63585	2.07242	3.53534	3.2573
1.63729	2.07179	3.5381	3.25878
1.63873	2.07128	3.5411	3.26034
1.64017	2.07086	3.5443	3.26201
1.64161	2.07051	3.54765	3.26385
1.64305	2.07019	3.55106	3.26586
1.64449	2.06988	3.55445	3.268
1.64593	2.06949	3.55774	3.2702
1.64737	2.06894	3.56091	3.27239
1.64881	2.06816	3.56393	3.2745
1.65025	2.06715	3.56684	3.2765
1.65169	2.06595	3.56966	3.27837
1.65313	2.06464	3.57246	3.28013
1.65457	2.06326	3.57534	3.28187
1.65601	2.06184	3.57841	3.28368
1.65745	2.06044	3.58177	3.28567
1.65889	2.0591	3.58548	3.2879
1.66033	2.05785	3.58955	3.29036
1.66177	2.05668	3.594	3.29297
1.66321	2.0556	3.59882	3.29568
1.66465	2.05456	3.604	3.29838
1.66609	2.05358	3.60954	3.30102
1.66753	2.05265	3.61534	3.30355
1.66897	2.0518	3.62132	3.30592
1.67041	2.05104	3.6274	3.30821
1.67185	2.05037	3.63356	3.31049
1.67329	2.04975	3.63979	3.31287
1.67473	2.04917	3.64609	3.31541
1.67617	2.04861	3.65245	3.31817
1.67761	2.04802	3.65886	3.32113
1.67905	2.04738	3.66532	3.3243
1.68049	2.04663	3.67189	3.32766
1.68193	2.04576	3.67864	3.33115
1.68337	2.04481	3.68564	3.33474
1.68481	2.04382	3.69288	3.33837
1.68625	2.04283	3.70036	3.34207
1.68769	2.04188	3.70815	3.34589
1.68913	2.04098	3.71628	3.34989
1.69057	2.04014	3.72486	3.35413
1.69201	2.03934	3.7339	3.35864
1.69345	2.03857	3.7434	3.36349
1.69489	2.03779	3.75335	3.36876
1.69633	2.03692	3.76374	3.37446
1.69777	2.03592	3.7746	3.38059
1.69921	2.03478	3.78594	3.38711
1.70065	2.03353	3.79774	3.39398
1.70209	2.03218	3.80999	3.40114
1.70353	2.03081	3.82267	3.40853
1.70497	2.02945	3.83579	3.41607
1.70641	2.02816	3.84936	3.42374
1.70785	2.02695	3.86339	3.43149
1.70929	2.02588	3.87785	3.43933
1.71073	2.02494	3.89265	3.44731
1.71217	2.02408	3.90774	3.45552
1.71361	2.02327	3.92304	3.4641
1.71505	2.02247	3.93853	3.47315
1.71649	2.02162	3.9542	3.48279
1.71793	2.02072	3.97008	3.4931
1.71937	2.01974	3.98625	3.50408
1.72081	2.01866	4.00282	3.51568
1.72225	2.0175	4.01993	3.52783
1.72369	2.01626	4.03776	3.54042
1.72513	2.01496	4.05641	3.55339
1.72657	2.01364	4.07597	3.56669
1.72801	2.01229	4.09642	3.58033
1.72945	2.01096	4.11769	3.59433
1.73089	2.00964	4.13969	3.60873
1.73233	2.00835	4.1623	3.62362
1.73377	2.00712	4.18541	3.63903
1.73521	2.00592	4.20888	3.65499
1.73665	2.00472	4.23258	3.67146
1.73809	2.00351	4.25646	3.68837
1.73953	2.00227	4.28057	3.7057
1.74097	2.00101	4.30499	3.72349
1.74241	1.99972	4.3298	3.74178
1.74385	1.99847	4.35514	3.76066
1.74529	1.99726	4.38112	3.78019
1.74673	1.99613	4.4079	3.80042
1.74817	1.99512	4.43562	3.82137
1.74961	1.99423	4.46438	3.84309
1.75105	1.99346	4.4942	3.86553
1.75249	1.99277	4.52499	3.88868
1.75393	1.99211	4.55663	3.91245
1.75537	1.99144	4.58893	3.93684
1.75681	1.99073	4.62171	3.96187
1.75825	1.98995	4.65477	3.9876
1.75969	1.98908	4.68795	4.01412
1.76113	1.98812	4.72114	4.04145
1.76257	1.98708	4.75429	4.0696
1.76401	1.98593	4.7875	4.09853
1.76545	1.98466	4.82088	4.12818
1.76689	1.98326	4.85463	4.1585
1.76833	1.98175	4.88887	4.18943
1.76977	1.98015	4.9237	4.22085
1.77121	1.9785	4.95914	4.2527
1.77265	1.97688	4.99519	4.28497
1.77409	1.97532	5.03179	4.31767
1.77553	1.97386	5.06884	4.35086
1.77697	1.97251	5.10621	4.38456
1.77841	1.97127	5.14373	4.41869
1.77985	1.97011	5.18129	4.45319
1.78129	1.96898	5.21884	4.48802
1.78273	1.96779	5.25637	4.52307
1.78417	1.96651	5.29393	4.55826
1.78561	1.96509	5.33153	4.59347
1.78705	1.96359	5.36922	4.62863
1.78849	1.96201	5.40707	4.66372
1.78993	1.96043	5.44513	4.69878
1.79137	1.95885	5.48344	4.73392
1.79281	1.95733	5.52201	4.76917
1.79425	1.95588	5.56079	4.80454
1.79569	1.9545	5.59966	4.84002
1.79713	1.95318	5.63848	4.8756
1.79857	1.95186	5.67712	4.91122
1.80001	1.95051	5.7155	4.94682
1.80145	1.94915	5.75359	4.98235
1.80289	1.9478	5.79136	5.01777
1.80433	1.9465	5.8288	5.05311
1.80577	1.9453	5.86591	5.08847
1.80721	1.94422	5.90276	5.1239
1.80865	1.94327	5.93946	5.15952
1.81009	1.94243	5.97609	5.19539
1.81153	1.94168	6.01264	5.23153
1.81297	1.94095	6.04898	5.2679
1.81441	1.94017	6.08499	5.30441
1.81585	1.93927	6.1206	5.34091
1.81729	1.93825	6.15573	5.37725
1.81873	1.93708	6.19032	5.41325
1.82017	1.9358	6.22427	5.44868
1.82161	1.93444	6.2575	5.48338
1.82305	1.93304	6.29	5.51721
1.82449	1.93161	6.32178	5.55015
1.82593	1.93017	6.35291	5.58218
1.82737	1.9287	6.38342	5.61332
1.82881	1.92726	6.41332	5.6436
1.83025	1.92585	6.44256	5.67308
1.83169	1.9245	6.47109	5.70185
1.83313	1.9232	6.49882	5.72995
1.83457	1.92198	6.52568	5.75737
1.83601	1.92083	6.55158	5.78405
1.83745	1.91976	6.57646	5.80994
1.83889	1.91875	6.60027	5.83499
1.84033	1.91771	6.62299	5.85915
1.84177	1.91658	6.64458	5.88239
1.84321	1.9153	6.66511	5.90468
1.84465	1.91389	6.68467	5.92598
1.84609	1.91236	6.70334	5.94628
1.84753	1.91075	6.72116	5.96556
1.84897	1.90911	6.73808	5.98383
1.85041	1.90748	6.75402	6.00109
1.85185	1.90597	6.76888	6.01732
1.85329	1.90461	6.78256	6.0325
1.85473	1.90346	6.79485	6.04661
1.85617	1.9025	6.8056	6.0596
1.85761	1.90167	6.8146	6.07148
1.85905	1.90093	6.82181	6.08221
1.86049	1.90021	6.8273	6.09176
1.86193	1.89944	6.83126	6.10015
1.86337	1.89857	6.83399	6.10741
1.86481	1.89757	6.83584	6.1136
1.86625	1.89639	6.83716	6.11883
1.86769	1.89502	6.83815	6.12319
1.86913	1.8935	6.83888	6.1267
1.87057	1.89188	6.83922	6.1294
1.87201	1.89019	6.83897	6.13123
1.87345	1.88848	6.83779	6.13206
1.87489	1.88679	6.83538	6.13177
1.87633	1.88511	6.83144	6.13024
1.87777	1.88348	6.82584	6.12738
1.87921	1.88193	6.81862	6.12321
1.88065	1.88047	6.80997	6.1178
1.88209	1.87912	6.80014	6.11123
1.88353	1.8779	6.78933	6.10363
1.88497	1.87685	6.77771	6.09515
1.88641	1.87599	6.76533	6.0859
1.88785	1.87535	6.75221	6.07591
1.88929	1.87488	6.73825	6.06523
1.89073	1.87454	6.7233	6.05379
1.89217	1.87424	6.70723	6.04154
1.89361	1.8739	6.68999	6.02846
1.89505	1.87346	6.67161	6.01445
1.89649	1.87286	6.65217	5.99949
1.89793	1.87207	6.63171	5.98356
1.89937	1.87115	6.6103	5.96662
1.90081	1.87018	6.58798	5.94865
1.90225	1.86921	6.56478	5.92968
1.90369	1.86835	6.54074	5.90977
1.90513	1.86762	6.51582	5.88899
1.90657	1.86706	6.49003	5.86741
1.90801	1.8666	6.46349	5.84506
1.90945	1.86617	6.43639	5.82193
1.91089	1.86568	6.40894	5.79803
1.91233	1.86502	6.38138	5.77337
1.91377	1.86413	6.3539	5.74797
1.91521	1.86301	6.32662	5.72187
1.91665	1.86172	6.29954	5.69509
1.91809	1.8603	6.27256	5.66775
1.91953	1.85886	6.24546	5.63998
1.92097	1.85748	6.21799	5.61192
1.92241	1.85628	6.18987	5.58371
1.92385	1.85531	6.16086	5.55537
1.92529	1.85459	6.1308	5.5269
1.92673	1.85409	6.09962	5.49822
1.92817	1.85375	6.06744	5.46927
1.92961	1.85354	6.03443	5.44006
1.93105	1.85341	6.00083	5.41063
1.93249	1.85328	5.9669	5.38099
1.93393	1.8531	5.93284	5.35119
1.93537	1.85279	5.89883	5.32129
1.93681	1.85235	5.86498	5.29139
1.93825	1.85182	5.83131	5.26152
1.93969	1.85122	5.79775	5.23167
1.94113	1.85056	5.76419	5.20177
1.94257	1.84987	5.7305	5.17177
1.94401	1.84916	5.69659	5.14166
1.94545	1.8485	5.66242	5.11147
1.94689	1.84788	5.628	5.08121
1.94833	1.8473	5.5934	5.05092
1.94977	1.84674	5.55875	5.02058
1.95121	1.84615	5.52419	4.99021
1.95265	1.84558	5.48984	4.95975
1.95409	1.84503	5.4558	4.9291
1.95553	1.84454	5.42208	4.89815
1.95697	1.84413	5.38864	4.86687
1.95841	1.84382	5.35541	4.8353
1.95985	1.84363	5.32228	4.80352
1.96129	1.84354	5.28921	4.77164
1.96273	1.84352	5.25622	4.73978
1.96417	1.8435	5.22333	4.70811
1.96561	1.84341	5.19062	4.67678
1.96705	1.84323	5.15816	4.64589
1.96849	1.84293	5.12601	4.61547
1.96993	1.84249	5.09417	4.58546
1.97137	1.84194	5.06263	4.55576
1.97281	1.84131	5.03132	4.52628
1.97425	1.84062	5.00011	4.49694
1.97569	1.83992	4.96896	4.46767
1.97713	1.83924	4.93781	4.43839
1.97857	1.83858	4.9067	4.40907
1.98001	1.83795	4.8757	4.37966
1.98145	1.83737	4.84491	4.3502
1.98289	1.83686	4.81442	4.32077
1.98433	1.83645	4.78432	4.2915
1.98577	1.83616	4.75465	4.26252
1.98721	1.83597	4.72542	4.23391
1.98865	1.83582	4.69661	4.20573
1.99009	1.8357	4.66814	4.17805
1.99153	1.83553	4.63993	4.15089
1.99297	1.83527	4.61192	4.1242
1.99441	1.83488	4.58407	4.0979
1.99585	1.83432	4.55641	4.07182
1.99729	1.83362	4.52894	4.04585
1.99873	1.83278	4.50169	4.01995
2.00017	1.83186	4.47463	3.99411
2.00161	1.83091	4.44781	3.96839
2.00305	1.82996	4.42123	3.94287
2.00449	1.82902	4.39492	3.91763
2.00593	1.82806	4.36891	3.8928
2.00737	1.82708	4.34317	3.86845
2.00881	1.82608	4.31776	3.84461
2.01025	1.82507	4.29276	3.82126
2.01169	1.82408	4.26828	3.79838
2.01313	1.82314	4.24441	3.77594
2.01457	1.82229	4.22117	3.75391
2.01601	1.82153	4.19857	3.73229
2.01745	1.82092	4.17657	3.71107
2.01889	1.82043	4.15517	3.69025
2.02033	1.82008	4.13427	3.66984
2.02177	1.81981	4.11378	3.64982
2.02321	1.81959	4.09355	3.63014
2.02465	1.81938	4.07353	3.61078
2.02609	1.8192	4.05372	3.59169
2.02753	1.81905	4.03422	3.57284
2.02897	1.81893	4.01512	3.55424
2.03041	1.81881	3.99657	3.53586
2.03185	1.81868	3.97866	3.51771
2.03329	1.81854	3.9615	3.49975
2.03473	1.81839	3.94514	3.48195
2.03617	1.8182	3.92954	3.46428
2.03761	1.8179	3.91456	3.44667
2.03905	1.81747	3.90001	3.42911
2.04049	1.81687	3.88565	3.41159
2.04193	1.81612	3.87131	3.39413
2.04337	1.81525	3.85684	3.37684
2.04481	1.81429	3.84218	3.35984
2.04625	1.81327	3.82735	3.34326
2.04769	1.81227	3.81244	3.32718
2.04913	1.81133	3.79763	3.31168
2.05057	1.81052	3.78307	3.29676
2.05201	1.80988	3.76894	3.28241
2.05345	1.80941	3.75537	3.26857
2.05489	1.8091	3.74239	3.25517
2.05633	1.80892	3.72996	3.24215
2.05777	1.80882	3.718	3.22943
2.05921	1.80873	3.70637	3.217
2.06065	1.80856	3.69497	3.20482
2.06209	1.80826	3.6837	3.19291
2.06353	1.80779	3.67256	3.18125
2.06497	1.80714	3.66158	3.16985
2.06641	1.80631	3.65083	3.15863
2.06785	1.80535	3.64042	3.14756
2.06929	1.80432	3.63045	3.1366
2.07073	1.80328	3.62101	3.12579
2.07217	1.80232	3.61215	3.11514
2.07361	1.80148	3.60387	3.10472
2.07505	1.80084	3.59609	3.09458
2.07649	1.80041	3.58875	3.08478
2.07793	1.8002	3.58182	3.07537
2.07937	1.80021	3.57528	3.06634
2.08081	1.80039	3.56919	3.05771
2.08225	1.80071	3.56359	3.04941
2.08369	1.80113	3.55857	3.04138
2.08513	1.80159	3.55416	3.0336
2.08657	1.80203	3.55038	3.02604
2.08801	1.8024	3.54723	3.01873
2.08945	1.80264	3.54464	3.01173
2.09089	1.80272	3.54247	3.00508
2.09233	1.80262	3.54056	2.99883
2.09377	1.80234	3.53883	2.99302
2.09521	1.80193	3.53726	2.98764
2.09665	1.80144	3.53589	2.9827
2.09809	1.80098	3.53485	2.97815
2.09953	1.80063	3.53423	2.97393
2.10097	1.80048	3.53419	2.96995
2.10241	1.80059	3.53482	2.96617
2.10385	1.80102	3.53623	2.96257
2.10529	1.80176	3.53841	2.95913
2.10673	1.80276	3.54127	2.9559
2.10817	1.80396	3.54469	2.95288
2.10961	1.80529	3.54855	2.95018
2.11105	1.80669	3.55278	2.94788
2.11249	1.80811	3.55732	2.94608
2.11393	1.80955	3.56221	2.94486
2.11537	1.811	3.56752	2.94424
2.11681	1.81251	3.57338	2.94424
2.11825	1.81416	3.57993	2.94487
2.11969	1.81603	3.58731	2.94613
2.12113	1.81822	3.5956	2.94799
2.12257	1.82077	3.60485	2.95043
2.12401	1.8237	3.61511	2.95345
2.12545	1.82704	3.62636	2.95708
2.12689	1.83077	3.63857	2.9614
2.12833	1.83489	3.6517	2.9665
2.12977	1.83936	3.66576	2.97244
2.13121	1.84419	3.68075	2.97925
2.13265	1.84938	3.6967	2.98694
2.13409	1.85497	3.71364	2.99548
2.13553	1.86101	3.73157	3.00487
2.13697	1.86755	3.75049	3.0151
2.13841	1.87466	3.77041	3.02614
2.13985	1.88237	3.79138	3.03795
2.14129	1.89075	3.81343	3.05056
2.14273	1.89983	3.83659	3.06402
2.14417	1.90962	3.86089	3.07842
2.14561	1.92015	3.88646	3.09384
2.14705	1.93145	3.91338	3.11031
2.14849	1.94356	3.94181	3.12783
2.14993	1.95659	3.9718	3.14645
2.15137	1.97061	4.00344	3.16626
2.15281	1.98574	4.03677	3.18733
2.15425	2.0021	4.07183	3.20973
2.15569	2.01986	4.1086	3.23358
2.15713	2.03919	4.14699	3.25904
2.15857	2.06025	4.18695	3.28629
2.16001	2.08321	4.22844	3.31552
2.16145	2.1082	4.27148	3.34688
2.16289	2.13533	4.31611	3.38048
2.16433	2.16469	4.36242	3.4164
2.16577	2.19637	4.41055	3.4547
2.16721	2.23046	4.46067	3.49542
2.16865	2.26709	4.51293	3.53854
2.17009	2.30637	4.56745	3.58409
2.17153	2.34848	4.62429	3.63209
2.17297	2.39365	4.68352	3.68262
2.17441	2.4421	4.74521	3.73574
2.17585	2.49411	4.80947	3.79154
2.17729	2.54995	4.87643	3.8501
2.17873	2.60984	4.94624	3.91155
2.18017	2.67403	5.01912	3.97609
2.18161	2.74272	5.09533	4.04394
2.18305	2.81611	5.17514	4.11538
2.18449	2.8944	5.25879	4.19062
2.18593	2.97776	5.34642	4.26992
2.18737	3.06637	5.43807	4.35351
2.18881	3.16041	5.53365	4.44164
2.19025	3.26007	5.63303	4.53451
2.19169	3.36552	5.73606	4.63228
2.19313	3.47693	5.84258	4.73508
2.19457	3.59442	5.95252	4.84298
2.19601	3.71807	6.06586	4.95604
2.19745	3.84797	6.18268	5.07432
2.19889	3.98418	6.30319	5.19779
2.20033	4.12674	6.42771	5.32645
2.20177	4.27573	6.55662	5.46024
2.20321	4.43121	6.69027	5.59918
2.20465	4.59332	6.82893	5.74337
2.20609	4.76216	6.97284	5.89303
2.20753	4.9378	7.12216	6.04845
2.20897	5.12028	7.27701	6.20998
2.21041	5.30964	7.43737	6.37806
2.21185	5.50591	7.60309	6.5531
2.21329	5.70909	7.77399	6.73545
2.21473	5.91913	7.94995	6.92531
2.21617	6.13593	8.13092	7.12273
2.21761	6.35931	8.3169	7.32766
2.21905	6.58913	8.50782	7.54003
2.22049	6.82514	8.70369	7.75962
2.22193	7.0671	8.90456	7.98613
2.22337	7.31475	9.11058	8.21916
2.22481	7.56784	9.32181	8.45832
2.22625	7.82617	9.53816	8.70329
2.22769	8.08953	9.75937	8.95376
2.22913	8.35762	9.98504	9.20944
2.23057	8.63012	10.2147	9.47
2.23201	8.90665	10.4478	9.73521
2.23345	9.1868	10.6839	10.005
2.23489	9.47013	10.9223	10.2793
2.23633	9.75618	11.1629	10.5583
2.23777	10.0445	11.4052	10.8419
2.23921	10.3348	11.6492	11.1299
2.24065	10.6267	11.8946	11.4223
2.24209	10.9196	12.1413	11.7186
2.24353	11.2132	12.389	12.0184
2.24497	11.5069	12.6373	12.3211
2.24641	11.8001	12.8857	12.6259
2.24785	12.0919	13.1337	12.9317
2.24929	12.3814	13.3807	13.2377
2.25073	12.6679	13.6264	13.5427
2.25217	12.9504	13.8705	13.8459
2.25361	13.2284	14.1132	14.1464
2.25505	13.5014	14.3545	14.4433
2.25649	13.7689	14.5943	14.7357
2.25793	14.0308	14.8326	15.0231
2.25937	14.2867	15.0689	15.3049
2.26081	14.5366	15.3027	15.5808
2.26225	14.7803	15.5333	15.8507
2.26369	15.0177	15.7596	16.1144
2.26513	15.2485	15.9805	16.372
2.26657	15.4723	16.1951	16.6237
2.26801	15.689	16.4031	16.8698
2.26945	15.8987	16.6047	17.1105
2.27089	16.1015	16.8002	17.3458
2.27233	16.2979	16.9903	17.5754
2.27377	16.4883	17.1754	17.7992
2.27521	16.673	17.3563	18.0168
2.27665	16.8523	17.5335	18.2281
2.27809	17.0267	17.7075	18.4327
2.27953	17.1963	17.8783	18.6304
2.28097	17.361	18.0457	18.821
2.28241	17.5204	18.2096	19.0045
2.28385	17.6741	18.37	19.181
2.28529	17.8222	18.5267	19.3506
2.28673	17.965	18.6793	19.5133
2.28817	18.1028	18.8274	19.669
2.28961	18.2361	18.9709	19.818
2.29105	18.3649	19.11	19.9611
2.29249	18.4896	19.2448	20.0989
2.29393	18.6102	19.3757	20.2324
2.29537	18.7266	19.5029	20.3623
2.29681	18.8385	19.6267	20.4896
2.29825	18.9457	19.7475	20.615
2.29969	19.0484	19.8655	20.7394
2.30113	19.1473	19.9807	20.863
2.30257	19.2432	20.0926	20.9858
2.30401	19.3369	20.2003	21.1074
2.30545	19.4294	20.303	21.2275
2.30689	19.5214	20.4006	21.3454
2.30833	19.6135	20.493	21.4605
2.30977	19.7056	20.5804	21.572
2.31121	19.797	20.6631	21.6788
2.31265	19.8872	20.7412	21.7797
2.31409	19.9754	20.8151	21.8741
2.31553	20.0613	20.8854	21.9616
2.31697	20.1446	20.9525	22.0421
2.31841	20.2249	21.0161	22.1162
2.31985	20.3015	21.076	22.1846
2.32129	20.3744	21.1316	22.2481
2.32273	20.4437	21.1831	22.3079
2.32417	20.5102	21.2309	22.3651
2.32561	20.5743	21.2756	22.4205
2.32705	20.6362	21.3173	22.4746
2.32849	20.6963	21.3561	22.5278
2.32993	20.7553	21.3918	22.58
2.33137	20.8139	21.4243	22.6307
2.33281	20.8727	21.4534	22.6798
2.33425	20.9313	21.4788	22.7266
2.33569	20.9889	21.4999	22.7705
2.33713	21.0445	21.5164	22.8109
2.33857	21.0976	21.5287	22.8469
2.34001	21.1477	21.5372	22.8778
2.34145	21.1946	21.5426	22.9033
2.34289	21.238	21.5454	22.9232
2.34434	21.2783	21.5462	22.9376
2.34578	21.3164	21.5454	22.9469
2.34722	21.3539	21.5432	22.9519
2.34866	21.3918	21.5394	22.9533
2.3501	21.4308	21.5332	22.9517
2.35154	21.4706	21.5238	22.9474
2.35298	21.511	21.5105	22.9409
2.35442	21.5511	21.493	22.9321
2.35586	21.5899	21.4711	22.9212
2.3573	21.6261	21.4447	22.9079
2.35874	21.6582	21.4143	22.8919
2.36018	21.6852	21.3805	22.8732
2.36162	21.7069	21.3446	22.8517
2.36306	21.7237	21.3078	22.8281
2.3645	21.7364	21.2708	22.8027
2.36594	21.7457	21.2339	22.7762
2.36738	21.7523	21.1971	22.7486
2.36882	21.7564	21.1604	22.7199
2.37026	21.7581	21.1235	22.6903
2.3717	21.757	21.0858	22.6596
2.37314	21.753	21.0466	22.6273
2.37458	21.7458	21.0054	22.5925
2.37602	21.7352	20.9621	22.5539
2.37746	21.7213	20.917	22.511
2.3789	21.7046	20.8705	22.4633
2.38034	21.6864	20.8232	22.4112
2.38178	21.6676	20.7756	22.3553
2.38322	21.6492	20.7283	22.2963
2.38466	21.6316	20.6817	22.235
2.3861	21.6147	20.6357	22.1727
2.38754	21.5985	20.5905	22.1104
2.38898	21.5827	20.546	22.0491
2.39042	21.567	20.5021	21.9892
2.39186	21.5505	20.4588	21.9304
2.3933	21.5325	20.4161	21.8722
2.39474	21.5126	20.3741	21.8143
2.39618	21.4903	20.3326	21.7563
2.39762	21.4653	20.2919	21.6976
2.39906	21.4372	20.2514	21.6378
2.4005	21.4059	20.2107	21.576
2.40194	21.3713	20.1689	21.5115
2.40338	21.3338	20.125	21.444
2.40482	21.2937	20.0785	21.3732
2.40626	21.2512	20.029	21.2988
2.4077	21.2067	19.9765	21.2202
2.40914	21.1609	19.9215	21.1369
2.41058	21.1142	19.8647	21.0491
2.41202	21.067	19.8067	20.9574
2.41346	21.0192	19.7483	20.8627
2.4149	20.9705	19.6896	20.7658
2.41634	20.9203	19.6307	20.6671
2.41778	20.8684	19.5711	20.5671
2.41922	20.8144	19.5106	20.4665
2.42066	20.758	19.449	20.3655
2.4221	20.699	19.3865	20.2641
2.42354	20.6371	19.3233	20.1613
2.42498	20.5723	19.2596	20.0562
2.42642	20.5046	19.1955	19.948
2.42786	20.4346	19.1309	19.8366
2.4293	20.3624	19.0655	19.722
2.43074	20.2881	18.9987	19.6043
2.43218	20.2115	18.9298	19.4837
2.43362	20.1319	18.8586	19.3608
2.43506	20.049	18.785	19.2365
2.4365	19.9624	18.7097	19.1115
2.43794	19.872	18.6332	18.9862
2.43938	19.7776	18.5564	18.8602
2.44082	19.6793	18.48	18.7329
2.44226	19.5773	18.404	18.6036
2.4437	19.4727	18.3284	18.4718
2.44514	19.3662	18.2523	18.3368
2.44658	19.2589	18.175	18.1981
2.44802	19.1508	18.0959	18.0552
2.44946	19.0416	18.0149	17.9083
2.4509	18.9306	17.9318	17.7579
2.45234	18.8169	17.8471	17.6048
2.45378	18.6999	17.7609	17.4497
2.45522	18.5787	17.6737	17.2933
2.45666	18.4531	17.5855	17.136
2.4581	18.323	17.4962	16.9783
2.45954	18.189	17.4055	16.8201
2.46098	18.0521	17.3128	16.6614
2.46242	17.9133	17.2175	16.5015
2.46386	17.773	17.1196	16.3399
2.4653	17.6311	17.0193	16.176
2.46674	17.4874	16.9171	16.0095
2.46818	17.3414	16.8135	15.8403
2.46962	17.1925	16.709	15.6682
2.47106	17.0403	16.6037	15.4932
2.4725	16.8847	16.4979	15.3156
2.47394	16.7261	16.3914	15.1358
2.47538	16.5652	16.2841	14.9539
2.47682	16.4028	16.1757	14.7705
2.47826	16.2396	16.0658	14.5854
2.4797	16.0763	15.9543	14.3989
2.48114	15.9133	15.841	14.2111
2.48258	15.7507	15.7257	14.0224
2.48402	15.5883	15.6085	13.8329
2.48546	15.4257	15.4889	13.6434
2.4869	15.2624	15.367	13.4543
2.48834	15.0978	15.2424	13.266
2.48978	14.9316	15.115	13.0792
2.49122	14.7632	14.985	12.8939
2.49266	14.5924	14.8527	12.7104
2.4941	14.4192	14.7188	12.5281
2.49554	14.2437	14.584	12.3467
2.49698	14.0664	14.4489	12.1653
2.49842	13.8879	14.3142	11.9834
2.49986	13.7088	14.1801	11.8005
2.5013	13.5298	14.0465	11.6168
2.50274	13.3512	13.9131	11.4322
2.50418	13.1732	13.7792	11.2472
2.50562	12.9958	13.6441	11.0621
2.50706	12.8186	13.5069	10.8773
2.5085	12.6415	13.367	10.6936
2.50994	12.4646	13.2242	10.5112
2.51138	12.288	13.0785	10.3305
2.51282	12.1118	12.9302	10.1514
2.51426	11.9366	12.78	9.97384
2.5157	11.7628	12.6282	9.79777
2.51714	11.5903	12.4755	9.62325
2.51858	11.4193	12.3226	9.45033
2.52002	11.2493	12.1699	9.27906
2.52146	11.0801	12.0175	9.10942
2.5229	10.9114	11.8653	8.94147
2.52434	10.7429	11.713	8.77535
2.52578	10.5744	11.5605	8.61127
2.52722	10.4062	11.4077	8.44939
2.52866	10.2389	11.2542	8.28974
2.5301	10.073	11.0999	8.13228
2.53154	9.90926	10.9443	7.97705
2.53298	9.74796	10.7874	7.8241
2.53442	9.58918	10.6293	7.67357
2.53586	9.43289	10.47	7.52562
2.5373	9.27893	10.3096	7.38037
2.53874	9.127	10.1481	7.23791
2.54018	8.97676	9.98564	7.09839
2.54162	8.82787	9.82265	6.96188
2.54306	8.68018	9.65955	6.82841
2.5445	8.53383	9.49669	6.69794
2.54594	8.38912	9.33436	6.57033
2.54738	8.24649	9.1729	6.44543
2.54882	8.10627	9.0127	6.32315
2.55026	7.96873	8.85407	6.20342
2.5517	7.83397	8.69715	6.0862
2.55314	7.70192	8.54194	5.97148
2.55458	7.57241	8.38834	5.85933
2.55602	7.44514	8.23629	5.74977
2.55746	7.31981	8.08569	5.64278
2.5589	7.19612	7.9364	5.53828
2.56034	7.07387	7.78829	5.43617
2.56178	6.95303	7.64127	5.33647
2.56322	6.8338	7.49531	5.23928
2.56466	6.7165	7.35049	5.14473
2.5661	6.60152	7.20694	5.05293
2.56754	6.48914	7.06481	4.96397
2.56898	6.37954	6.92426	4.87792
2.57042	6.27274	6.78551	4.79487
2.57186	6.16869	6.64881	4.71477
2.5733	6.06719	6.51456	4.63747
2.57474	5.96794	6.38309	4.56268
2.57618	5.87061	6.25477	4.49013
2.57762	5.77497	6.12988	4.41958
2.57906	5.68092	6.00855	4.35097
2.5805	5.58849	5.89083	4.28428
2.58194	5.49772	5.77665	4.2196
2.58338	5.40869	5.66578	4.157
2.58482	5.32151	5.55789	4.09655
2.58626	5.23626	5.45267	4.03832
2.5877	5.15299	5.34988	3.98234
2.58914	5.07171	5.24942	3.92861
2.59058	4.99238	5.1513	3.87701
2.59202	4.91503	5.0556	3.82736
2.59346	4.83965	4.96243	3.77945
2.5949	4.76618	4.87191	3.73309
2.59634	4.69454	4.78417	3.6882
2.59778	4.62466	4.69926	3.64472
2.59922	4.5565	4.61711	3.60259
2.60066	4.48999	4.53767	3.56169
2.6021	4.42504	4.46087	3.52195
2.60354	4.36162	4.38671	3.48327
2.60498	4.29971	4.31514	3.44555
2.60642	4.23945	4.2461	3.40876
2.60786	4.18097	4.17947	3.37281
2.6093	4.12435	4.11511	3.33769
2.61074	4.06966	4.05291	3.30343
2.61218	4.01695	3.99271	3.27012
2.61362	3.96627	3.93429	3.23789
2.61506	3.91764	3.87751	3.20684
2.6165	3.87094	3.82227	3.17703
2.61794	3.82603	3.76858	3.1485
2.61938	3.78274	3.71648	3.12124
2.62082	3.74088	3.66607	3.0952
2.62226	3.70027	3.61739	3.07027
2.6237	3.66069	3.57046	3.04626
2.62514	3.62198	3.52523	3.02306
2.62658	3.58403	3.48163	3.00052
2.62802	3.54676	3.4395	2.97853
2.62946	3.51015	3.39869	2.957
2.6309	3.47421	3.35907	2.93583
2.63234	3.43894	3.32058	2.91499
2.63378	3.40431	3.28323	2.89452
2.63522	3.37031	3.24707	2.87445
2.63666	3.33689	3.21224	2.85483
2.6381	3.30406	3.17886	2.8357
2.63954	3.27182	3.147	2.81711
2.64098	3.24024	3.11664	2.79911
2.64242	3.20936	3.08769	2.78175
2.64386	3.17924	3.06002	2.76512
2.6453	3.14995	3.03345	2.74923
2.64674	3.12154	3.00787	2.73407
2.64818	3.09404	2.98313	2.7196
2.64962	3.0674	2.95913	2.70575
2.65106	3.04154	2.93579	2.69244
2.6525	3.01638	2.91308	2.67957
2.65394	2.99188	2.89103	2.66703
2.65538	2.96803	2.86968	2.65477
2.65682	2.94482	2.84905	2.64276
2.65826	2.92221	2.82911	2.63102
2.6597	2.90017	2.80985	2.6196
2.66114	2.87861	2.79126	2.60858
2.66258	2.85751	2.77334	2.59802
2.66402	2.83682	2.75611	2.58796
2.66546	2.81651	2.73951	2.57838
2.6669	2.79651	2.72352	2.56916
2.66834	2.77678	2.70811	2.56017
2.66978	2.75734	2.69327	2.55129
2.67122	2.73821	2.67895	2.54239
2.67266	2.71946	2.66509	2.53342
2.6741	2.70107	2.65163	2.52439
2.67554	2.68305	2.6385	2.51533
2.67698	2.66535	2.6257	2.50635
2.67842	2.648	2.6132	2.49761
2.67986	2.63103	2.60099	2.48928
2.6813	2.61449	2.58909	2.4815
2.68274	2.59841	2.57754	2.47431
2.68418	2.58283	2.56639	2.46773
2.68562	2.56777	2.55565	2.46168
2.68706	2.55327	2.54534	2.45603
2.6885	2.5393	2.53546	2.45069
2.68994	2.52585	2.52599	2.44551
2.69138	2.51285	2.51692	2.44039
2.69282	2.50022	2.50819	2.43518
2.69426	2.48795	2.49979	2.42983
2.6957	2.47599	2.49165	2.42435
2.69714	2.46437	2.48376	2.41882
2.69858	2.45309	2.4761	2.41329
2.70002	2.44215	2.46863	2.40783
2.70146	2.43149	2.46133	2.4025
2.7029	2.42108	2.45419	2.39735
2.70434	2.4108	2.44722	2.39248
2.70578	2.40059	2.44045	2.38789
2.70722	2.39038	2.43388	2.3836
2.70866	2.38015	2.42753	2.37954
2.7101	2.36989	2.42141	2.37569
2.71154	2.35966	2.41553	2.37197
2.71298	2.34958	2.4099	2.36837
2.71442	2.33978	2.40449	2.36488
2.71586	2.33038	2.3993	2.36149
2.7173	2.32145	2.39428	2.3582
2.71874	2.31299	2.38939	2.35497
2.72018	2.30501	2.38466	2.35183
2.72162	2.29745	2.38011	2.34876
2.72306	2.2903	2.37576	2.34578
2.7245	2.28349	2.37161	2.34286
2.72594	2.27699	2.36769	2.33998
2.72738	2.27078	2.36399	2.33712
2.72882	2.26481	2.36052	2.3343
2.73026	2.25909	2.3573	2.33153
2.7317	2.25357	2.35429	2.32882
2.73314	2.24821	2.35143	2.32615
2.73458	2.24293	2.34864	2.32348
2.73602	2.23766	2.34588	2.32078
2.73746	2.23228	2.34305	2.31801
2.7389	2.22677	2.34013	2.3151
2.74034	2.22111	2.33701	2.31203
2.74178	2.21531	2.33367	2.30879
2.74322	2.20944	2.33008	2.3054
2.74466	2.20356	2.32628	2.30188
2.7461	2.19772	2.32233	2.29825
2.74754	2.19201	2.31835	2.29457
2.74898	2.1865	2.31443	2.2909
2.75042	2.1812	2.31067	2.28733
2.75186	2.17612	2.30714	2.28389
2.7533	2.17121	2.30385	2.2806
2.75474	2.16648	2.30076	2.27747
2.75618	2.16193	2.29779	2.27453
2.75762	2.15755	2.29486	2.27175
2.75906	2.15333	2.29187	2.26914
2.7605	2.14924	2.28873	2.26664
2.76194	2.14525	2.28541	2.26419
2.76338	2.14131	2.2819	2.26175
2.76482	2.13737	2.27825	2.25932
2.76626	2.13338	2.27453	2.25689
2.7677	2.12929	2.27083	2.25451
2.76914	2.12508	2.26721	2.2522
2.77058	2.12076	2.26372	2.24995
2.77202	2.11641	2.26036	2.24776
2.77346	2.1121	2.25713	2.24559
2.7749	2.10791	2.25403	2.24345
2.77634	2.10391	2.25102	2.24132
2.77778	2.1001	2.24811	2.23916
2.77922	2.09648	2.24525	2.23694
2.78066	2.093	2.24239	2.23466
2.7821	2.08957	2.23954	2.23233
2.78354	2.08613	2.2367	2.23004
2.78498	2.08257	2.23388	2.22787
2.78642	2.07889	2.23109	2.22586
2.78786	2.07506	2.22832	2.22399
2.7893	2.07112	2.22557	2.22224
2.79074	2.06715	2.22288	2.22057
2.79218	2.06322	2.22027	2.21893
2.79362	2.0594	2.21777	2.21726
2.79506	2.05578	2.21537	2.2155
2.7965	2.05243	2.21305	2.2136
2.79794	2.0494	2.2108	2.21155
2.79938	2.04668	2.20858	2.20938
2.80082	2.04423	2.20637	2.20716
2.80226	2.04203	2.20417	2.20498
2.8037	2.03999	2.20195	2.20293
2.80514	2.03812	2.19974	2.20106
2.80658	2.03633	2.19758	2.19942
2.80802	2.03462	2.19551	2.19805
2.80946	2.03295	2.19353	2.19692
2.8109	2.03137	2.19169	2.19599
2.81234	2.02992	2.18995	2.19519
2.81378	2.02864	2.18832	2.19436
2.81522	2.02759	2.18674	2.19341
2.81666	2.02678	2.18517	2.19222
2.8181	2.02626	2.18355	2.19074
2.81954	2.026	2.18185	2.18896
2.82098	2.026	2.18007	2.1869
2.82242	2.02621	2.17823	2.18461
2.82386	2.02659	2.17634	2.18216
2.8253	2.02709	2.1744	2.17966
2.82674	2.02764	2.17238	2.17721
2.82818	2.02818	2.17028	2.17486
2.82962	2.02866	2.16808	2.17265
2.83106	2.02903	2.16579	2.17059
2.8325	2.02923	2.16339	2.16865
2.83394	2.02924	2.16084	2.16678
2.83538	2.02899	2.15819	2.16497
2.83682	2.02843	2.15547	2.16318
2.83826	2.0275	2.15276	2.16143
2.8397	2.02617	2.15012	2.15967
2.84114	2.02445	2.14759	2.1579
2.84258	2.02237	2.14515	2.1561
2.84402	2.01995	2.14285	2.15429
2.84546	2.01722	2.14069	2.15247
2.8469	2.01424	2.13865	2.15065
2.84834	2.01105	2.13671	2.14882
2.84978	2.00774	2.13481	2.14701
2.85122	2.00434	2.13292	2.14522
2.85266	2.00084	2.13103	2.14353
2.8541	1.99726	2.12914	2.14194
2.85554	1.99358	2.12725	2.14047
2.85698	1.98988	2.12533	2.13915
2.85842	1.98622	2.12339	2.13797
2.85986	1.98264	2.12144	2.13692
2.8613	1.97919	2.11949	2.13599
2.86274	1.97587	2.11751	2.13516
2.86418	1.97271	2.11549	2.13441
2.86562	1.9697	2.11342	2.13373
2.86706	1.96682	2.11126	2.13313
2.8685	1.96404	2.10903	2.13258
2.86994	1.96128	2.10674	2.13205
2.87138	1.9585	2.10442	2.13148
2.87282	1.9557	2.1021	2.13085
2.87426	1.9529	2.09985	2.1301
2.8757	1.95013	2.09771	2.12919
[truncated: 779 more rows]

## Sheet: Supp Fig 2c
Time (s)		Fluorescence (F/Fmax)
		wt												F518H
	Ca2+ (μM)	0				1				1000				0				1				1000
0		1.01522	1.01332	1.02098		1.01257	1.01079	1.01294		1.01437	1.01308	1.01273		1.01953	1.00241	1.0141		1.00571	1.00894	1.01069		1.01465	1.01264	1.0085
3		1.00913	1.01259	1.01463		1.01706	1.00872	1.01164		1.0121	1.01573	1.01385		1.01455	1.00699	1.01151		1.01199	1.00949	1.01318		1.0168	1.01423	1.01001
6		1.01509	1.01178	1.01892		1.01382	1.00837	1.00749		1.01053	1.01409	1.01777		1.01292	1.00462	1.00817		1.00617	1.00887	1.01009		1.01175	1.0101	1.01523
9		1.01082	1.00786	1.01573		1.01291	1.01054	1.01045		1.01127	1.00918	1.01327		1.01466	1.0048	1.00493		1.00798	1.01182	1.00867		1.01308	1.00882	1.00961
12		1.00722	1.00854	1.0166		1.01289	1.00456	1.00911		1.00871	1.00652	1.00994		1.01106	1.00686	1.01135		1.00373	1.00507	1.00377		1.01468	1.01422	1.00766
15		1.00873	1.00448	1.01297		1.01131	1.00709	1.00833		1.01002	1.00815	1.00811		1.01004	1.00665	1.01548		0.999519	1.00922	1.01252		1.00941	1.00951	1.006
18		1.00897	1.00021	1.01185		1.01203	1.00668	1.00988		1.00574	1.00603	1.00959		1.01341	1.00409	1.00756		1.00428	1.00628	1.00583		1.00527	1.00866	1.00607
21		1.00886	1.00856	1.01462		1.01344	1.00252	1.00671		1.0047	1.01058	1.0077		1.00598	1.00611	1.00522		0.998313	1.00526	1.00735		1.00903	1.00576	1.0048
24		1.00484	1.00431	1.00845		1.01476	1.00423	1.00532		1.00606	1.00866	1.00387		1.0068	1.00743	1.00252		1.00175	1.00439	1.00463		1.00989	1.00716	1.00391
27		1.00634	1.00609	1.01004		1.01243	1.00254	1.00668		1.01213	1.00994	1.00242		1.00738	1.00436	1.00352		1.00056	1.00356	1.00465		1.00862	1.01114	1.00489
30		1.00203	1.00178	1.00521		1.00192	1.00616	1.0049		1.00132	1.00604	1.00584		1.00471	1.00294	0.998959		1.00102	1.00664	1.00584		1.00703	1.00629	1.00288
33		1.00326	1.00459	1.00614		1.00399	1.00319	1.00069		1.00445	1.0012	1.00926		1.0048	1.00322	1.00191		0.999347	0.999122	1.00459		1.00502	1.00616	1.00361
36		0.999615	1.00126	1.00976		0.997589	1.00222	0.997838		1.00205	1.00099	1.00297		1.00684	1.0087	1.00228		0.998755	1.00269	1.00412		1.00329	1.00451	1.00101
39		0.997689	1.00643	1.00796		1.0058	1.00486	0.999935		0.999558	1.00299	1.00314		1.00252	1.00308	0.998962		0.997404	0.999714	1.0054		1.0047	1.00602	1.00493
42		0.99869	1.0072	1.00437		1.00077	1.00286	1.00283		1.0013	1.00343	0.999745		1.00339	1.00039	1.00399		1.00654	1.0011	1.00574		1.00232	1.00202	1.00099
45		1.00157	1.00059	1.00606		1.00171	1.00226	1.00222		1.00762	0.999291	0.997038		1.00237	1.00287	1.00148		0.99698	1.00014	1.00409		1.00326	1.00265	1.00323
48		1.002	1.00198	1.00494		1.00083	1.00283	1.00422		1.00032	1.00237	1.00062		1.00107	1.00202	0.996233		1.00174	1.00223	1.00237		1.00138	1.00556	1.00336
51		0.999966	0.998059	1.00637		1.00549	0.999609	0.995494		0.997045	1.00238	1.00026		0.997954	1.00356	0.999785		1.00531	1.00248	1.00033		1.00486	1.00353	1.00316
54		0.995644	0.998077	1.00535		0.999576	0.998863	0.997628		0.995072	1.00179	0.996099		0.998626	0.99832	0.9954		1.00394	0.999648	1.00313		1.00218	1.00027	1.00091
57		1	1	1		1	1	1		1	1	1		1	1	1		1	1	1		1	1	1
60		0.90408	0.903118	0.909577		0.900709	0.895941	0.933		0.902143	0.925703	0.908276		0.91857	0.922173	0.900024		0.916147	0.921627	0.918609		0.91843	0.912094	0.910659
63		0.831792	0.831675	0.832562		0.835995	0.830014	0.8535		0.817556	0.835984	0.820701		0.839799	0.842863	0.830596		0.833838	0.825064	0.824249		0.810276	0.807919	0.810561
66		0.769843	0.768834	0.772576		0.776384	0.770005	0.793934		0.743614	0.765559	0.751152		0.772938	0.783188	0.772771		0.760881	0.752616	0.746784		0.721236	0.725371	0.729013
69		0.719763	0.717284	0.721941		0.724632	0.723767	0.742094		0.68613	0.702752	0.689741		0.723355	0.730103	0.723271		0.696464	0.689092	0.680402		0.646155	0.651787	0.652037
72		0.677978	0.675324	0.679896		0.676331	0.678105	0.700901		0.633868	0.643374	0.636339		0.678807	0.684419	0.679701		0.639206	0.630995	0.619924		0.581776	0.586716	0.590533
75		0.641185	0.638327	0.649597		0.639072	0.640147	0.660315		0.585079	0.597346	0.585934		0.642631	0.645509	0.643333		0.590071	0.577872	0.572857		0.527383	0.529684	0.535798
78		0.609932	0.607866	0.616436		0.609332	0.608756	0.627149		0.545232	0.558307	0.549496		0.608396	0.61918	0.61538		0.546778	0.535415	0.530858		0.480859	0.48327	0.492562
81		0.58497	0.585226	0.588757		0.580011	0.584688	0.600042		0.511684	0.522431	0.512447		0.580336	0.588665	0.588259		0.510337	0.49875	0.487605		0.433205	0.439563	0.445288
84		0.562633	0.562564	0.568972		0.557287	0.558401	0.576521		0.479819	0.489354	0.481101		0.558968	0.563523	0.564628		0.475435	0.462976	0.454287		0.401194	0.404268	0.411862
87		0.547857	0.545638	0.548239		0.5407	0.539863	0.557465		0.452692	0.461669	0.455352		0.540722	0.543119	0.545128		0.443069	0.433837	0.426328		0.368729	0.375056	0.381972
90		0.530379	0.527158	0.532482		0.520493	0.523492	0.53667		0.432489	0.442241	0.431463		0.521335	0.529534	0.526475		0.418967	0.411408	0.400579		0.342993	0.347446	0.35334
93		0.515245	0.512849	0.518788		0.50575	0.506134	0.519649		0.410701	0.418323	0.408669		0.50851	0.513107	0.514792		0.397875	0.387223	0.379787		0.317268	0.321942	0.329562
96		0.50421	0.503609	0.510774		0.48969	0.494833	0.503995		0.392877	0.400067	0.392299		0.499371	0.50225	0.499521		0.3773	0.367877	0.357435		0.301192	0.303363	0.308443
99		0.492988	0.491895	0.49665		0.480416	0.482921	0.492542		0.377812	0.380559	0.377134		0.487357	0.489621	0.486477		0.357079	0.350092	0.342342		0.283623	0.284875	0.291607
102		0.487527	0.487286	0.489447		0.470247	0.472837	0.479489		0.363591	0.370081	0.362689		0.478928	0.481102	0.481226		0.343251	0.335105	0.327878		0.268456	0.273151	0.276452
105		0.477447	0.476232	0.483542		0.460427	0.463916	0.472941		0.350142	0.354777	0.351341		0.470004	0.470228	0.471882		0.329885	0.319633	0.31412		0.255001	0.259612	0.264688
108		0.471004	0.473623	0.476361		0.454228	0.457859	0.464188		0.337937	0.346586	0.338996		0.464909	0.466596	0.466804		0.319786	0.312168	0.304348		0.245247	0.250742	0.255316
111		0.463098	0.468481	0.469877		0.448588	0.449603	0.455539		0.328546	0.333453	0.330171		0.459605	0.461326	0.459007		0.308049	0.301	0.294582		0.237675	0.237973	0.241312
114		0.460238	0.463642	0.465287		0.441747	0.442014	0.449962		0.320046	0.32585	0.321964		0.454019	0.454977	0.456739		0.299571	0.291135	0.286396		0.230588	0.23078	0.235833
117		0.455044	0.461051	0.463988		0.437368	0.438156	0.444175		0.313593	0.317707	0.313426		0.449281	0.453211	0.450159		0.292072	0.284842	0.278319		0.225175	0.225726	0.227577
120		0.452756	0.456967	0.460579		0.433494	0.435256	0.440736		0.305535	0.311719	0.305834		0.448433	0.451193	0.447584		0.28343	0.2784	0.272111		0.217595	0.219439	0.22248
123		0.451552	0.452479	0.458619		0.43098	0.430061	0.435245		0.299941	0.304281	0.300943		0.445108	0.446358	0.44414		0.277723	0.273678	0.269954		0.213279	0.214863	0.216573
126		0.448963	0.452417	0.456451		0.426602	0.427699	0.432605		0.295195	0.299444	0.296721		0.443483	0.442627	0.442404		0.273325	0.264919	0.263072		0.210676	0.210983	0.212496
129		0.446956	0.451413	0.45459		0.4246	0.424053	0.429163		0.288738	0.292236	0.292066		0.44025	0.442116	0.439431		0.267604	0.263746	0.260295		0.208663	0.207539	0.211115
132		0.446571	0.449063	0.451779		0.422048	0.420895	0.427234		0.281787	0.288363	0.285952		0.436931	0.439609	0.439357		0.26527	0.260218	0.257164		0.205642	0.204241	0.206487
135		0.444995	0.447056	0.45175		0.418151	0.416931	0.42341		0.280196	0.284235	0.281697		0.437752	0.438036	0.438284		0.261087	0.257854	0.253654		0.203132	0.203083	0.204852
138		0.443251	0.44714	0.453005		0.416262	0.415588	0.422497		0.276726	0.281389	0.277665		0.43429	0.438171	0.432838		0.259319	0.253971	0.249586		0.202435	0.201869	0.19909
141		0.441571	0.444903	0.448873		0.414455	0.415644	0.416529		0.274437	0.276563	0.275234		0.434905	0.435756	0.43584		0.253724	0.2517	0.24921		0.198752	0.1995	0.200598
144		0.443388	0.446173	0.446492		0.414035	0.413983	0.416402		0.270617	0.275917	0.269163		0.434759	0.43735	0.433136		0.254498	0.249685	0.248847		0.197898	0.198526	0.197493
147		0.440014	0.44468	0.446429		0.410862	0.407294	0.415235		0.266494	0.271931	0.266474		0.434499	0.432839	0.432951		0.250889	0.247937	0.246559		0.197154	0.19609	0.197274
150		0.43784	0.446479	0.447284		0.411234	0.410372	0.413182		0.262916	0.26606	0.264468		0.432333	0.433456	0.433117		0.251487	0.246055	0.246515		0.197315	0.195672	0.196168
153		0.438064	0.441585	0.44695		0.40772	0.407068	0.411082		0.262898	0.264431	0.262059		0.431307	0.431469	0.434447		0.247249	0.246831	0.243917		0.195706	0.194507	0.195077
156		0.438407	0.443655	0.444976		0.408252	0.40519	0.410564		0.258243	0.260525	0.260039		0.429224	0.43247	0.431163		0.247803	0.243657	0.243738		0.195917	0.194022	0.194982
159		0.437482	0.443658	0.444712		0.40498	0.404562	0.410166		0.255271	0.259616	0.256735		0.427378	0.433052	0.43016		0.246267	0.243083	0.241071		0.194819	0.192803	0.195225
162		0.434508	0.439301	0.446657		0.401732	0.403313	0.404959		0.254447	0.256627	0.254074		0.427156	0.429224	0.42827		0.245394	0.242755	0.241779		0.193339	0.192412	0.192834
165		0.436511	0.441082	0.446081		0.403549	0.401352	0.405982		0.250872	0.253993	0.252648		0.427435	0.430442	0.429058		0.245321	0.241859	0.239846		0.194379	0.192514	0.193286
168		0.435768	0.441304	0.446859		0.402111	0.399067	0.406527		0.250861	0.251516	0.250639		0.429297	0.42979	0.426499		0.245747	0.241754	0.240949		0.193357	0.192649	0.192127
171		0.433217	0.440757	0.44251		0.400639	0.400602	0.402395		0.247139	0.251783	0.250824		0.428036	0.427707	0.428655		0.244771	0.241573	0.238746		0.191852	0.191724	0.191724
174		0.432455	0.440133	0.444257		0.399648	0.399332	0.397957		0.245562	0.249887	0.248087		0.427963	0.430011	0.426335		0.243707	0.239898	0.239106		0.191344	0.192002	0.193243
177		0.433072	0.440253	0.441769		0.399272	0.396412	0.398541		0.244163	0.246734	0.248568		0.427083	0.427859	0.427056		0.242075	0.24065	0.238451		0.191376	0.192179	0.190156
180		0.433487	0.439805	0.440129		0.398197	0.39248	0.397305		0.24144	0.243983	0.244124		0.425069	0.431197	0.427034		0.241373	0.24052	0.23847		0.190947	0.193273	0.190407
183		0.432219	0.439111	0.445061		0.398736	0.394884	0.399001		0.240977	0.244874	0.243669		0.425854	0.427424	0.428267		0.241506	0.238096	0.237533		0.191977	0.189446	0.189025
186		0.432478	0.439695	0.441611		0.397872	0.394273	0.396076		0.239988	0.243968	0.241184		0.422526	0.425986	0.42516		0.238475	0.23747	0.236959		0.191651	0.190773	0.191505
189		0.430738	0.437954	0.442815		0.394214	0.39233	0.394837		0.239554	0.240242	0.238399		0.426272	0.425479	0.425506		0.240618	0.23769	0.237379		0.191776	0.190386	0.191028
192		0.43327	0.438681	0.439527		0.392127	0.39338	0.393763		0.237717	0.239314	0.238519		0.424053	0.423416	0.424378		0.238124	0.236929	0.236263		0.191977	0.190292	0.188898
195		0.431221	0.437294	0.441108		0.392779	0.391223	0.393245		0.235596	0.237031	0.236412		0.423815	0.426924	0.424961		0.239587	0.23584	0.236188		0.188741	0.189919	0.189213
198		0.428788	0.436334	0.440191		0.392233	0.390355	0.392335		0.235043	0.237604	0.23714		0.426599	0.425965	0.425406		0.239974	0.236767	0.233584		0.190593	0.188603	0.189997
201		0.430494	0.434152	0.438147		0.392007	0.391471	0.391803		0.232684	0.236446	0.2344		0.42398	0.425931	0.4213		0.2379	0.236469	0.232584		0.189685	0.188186	0.188881
204		0.427021	0.435586	0.438393		0.391068	0.387682	0.389819		0.23254	0.237206	0.233421		0.421041	0.42472	0.424849		0.238487	0.235341	0.234812		0.189881	0.190058	0.188453
207		0.431259	0.435984	0.440573		0.389548	0.3863	0.38879		0.229788	0.232683	0.231914		0.420303	0.423799	0.422306		0.236202	0.233954	0.233994		0.190529	0.189449	0.187803
210		0.428537	0.435232	0.437986		0.390477	0.387665	0.387928		0.229305	0.233491	0.231328		0.420623	0.425437	0.424212		0.237692	0.235473	0.232076		0.189284	0.18907	0.18733
213		0.430711	0.434648	0.438705		0.388428	0.385934	0.389044		0.229301	0.230616	0.231561		0.420477	0.421044	0.423308		0.235703	0.23473	0.231876		0.189749	0.187329	0.187838
216		0.429523	0.434294	0.439421		0.389032	0.382633	0.386833		0.226311	0.229647	0.22921		0.420658	0.422716	0.422392		0.238115	0.235136	0.231985		0.188877	0.188381	0.188273
219		0.425589	0.435739	0.438136		0.383823	0.381102	0.384143		0.226869	0.229954	0.22671		0.419132	0.423506	0.420925		0.236432	0.234532	0.231117		0.186896	0.186618	0.187909
222		0.42442	0.434502	0.436294		0.387837	0.384964	0.384929		0.225652	0.226257	0.226269		0.418514	0.423123	0.420896		0.234518	0.233263	0.231747		0.187157	0.188062	0.187107
225		0.427249	0.434039	0.436914		0.383844	0.383547	0.381369		0.223998	0.228723	0.226586		0.417928	0.421613	0.420281		0.23709	0.234027	0.232738		0.187597	0.186919	0.187188
228		0.426663	0.434349	0.435582		0.38439	0.382243	0.381977		0.224082	0.224752	0.224406		0.416335	0.419098	0.419608		0.236265	0.23092	0.23112		0.18691	0.187855	0.186175
231		0.426987	0.432973	0.433784		0.383051	0.380529	0.383628		0.223104	0.225779	0.22307		0.417333	0.42154	0.4208		0.234814	0.232063	0.230697		0.187711	0.188115	0.184889
234		0.427527	0.432188	0.433817		0.380787	0.380753	0.38012		0.220913	0.225932	0.222502		0.418862	0.419223	0.419967		0.235818	0.232559	0.231992		0.18755	0.187814	0.187503
237		0.424721	0.43059	0.435901		0.379113	0.381402	0.379526		0.221548	0.222136	0.222284		0.417824	0.418802	0.419028		0.231901	0.233076	0.229955		0.186324	0.185189	0.18509
240		0.423594	0.432732	0.437898		0.38298	0.378621	0.38222		0.220528	0.223163	0.221713		0.418134	0.420675	0.418423		0.233741	0.230661	0.232036		0.186967	0.187344	0.185394
243		0.423579	0.433017	0.435109		0.376712	0.3771	0.38163		0.217089	0.22199	0.220421		0.414619	0.420516	0.420598		0.235065	0.232207	0.231227		0.188197	0.187697	0.185136
246		0.423609	0.430867	0.435175		0.378754	0.376213	0.380168		0.216497	0.219089	0.220188		0.416962	0.418195	0.418817		0.233847	0.231422	0.23145		0.185241	0.186047	0.185412
249		0.423659	0.431324	0.433476		0.379724	0.376995	0.379461		0.217766	0.217369	0.218019		0.416709	0.419126	0.417369		0.23119	0.230751	0.228529		0.185666	0.187509	0.185641
252		0.425635	0.432623	0.433634		0.374693	0.375048	0.377007		0.217145	0.218399	0.219009		0.41341	0.41814	0.416235		0.233756	0.229217	0.228106		0.186864	0.185862	0.184677
255		0.421633	0.428816	0.435535		0.376879	0.375369	0.376691		0.216679	0.218655	0.216552		0.415696	0.415687	0.416773		0.233261	0.230086	0.229616		0.186381	0.186874	0.185595
258		0.423308	0.429309	0.431146		0.375626	0.375072	0.376629		0.214334	0.216832	0.217382		0.414122	0.415205	0.417061		0.232454	0.229759	0.229836		0.186102	0.186941	0.18473
261		0.422691	0.431594	0.431971		0.374816	0.374825	0.375356		0.214236	0.21784	0.216963		0.414774	0.41575	0.415441		0.231568	0.230147	0.228435		0.185766	0.185227	0.185585
264		0.421991	0.42874	0.432885		0.375813	0.371751	0.37422		0.21371	0.215063	0.214969		0.41472	0.416784	0.416587		0.23398	0.230339	0.227783		0.18563	0.185001	0.184504
267		0.422196	0.429805	0.432537		0.373463	0.373091	0.373952		0.21275	0.214355	0.214798		0.414116	0.415801	0.415117		0.231952	0.230974	0.227689		0.184783	0.184046	0.184853
270		0.421564	0.428678	0.43046		0.37291	0.369598	0.374546		0.211754	0.215725	0.213575		0.414435	0.415208	0.41612		0.230698	0.227629	0.22704		0.184862	0.184693	0.184207
273		0.421138	0.431174	0.431869		0.37334	0.368719	0.372126		0.210261	0.215012	0.215064		0.412627	0.417226	0.412865		0.231245	0.228778	0.22647		0.184919	0.185874	0.183783
276		0.420296	0.425663	0.430636		0.369969	0.370034	0.370657		0.2114	0.212769	0.210547		0.411947	0.415946	0.415988		0.231864	0.227386	0.228206		0.186099	0.185163	0.184627
279		0.420342	0.428992	0.432305		0.369515	0.369668	0.370764		0.211232	0.212703	0.211362		0.41105	0.417264	0.414986		0.229489	0.228423	0.227222		0.185931	0.183505	0.184429
282		0.421808	0.429492	0.432617		0.368613	0.369078	0.369933		0.210201	0.213156	0.210835		0.411019	0.411483	0.413486		0.230247	0.228366	0.226488		0.184593	0.186475	0.184331
285		0.420696	0.426131	0.427689		0.369815	0.36927	0.3681		0.209514	0.211074	0.212534		0.412317	0.415425	0.414454		0.229365	0.226998	0.225984		0.184161	0.184569	0.184362
288		0.420559	0.426755	0.429884		0.368449	0.367696	0.369861		0.208253	0.211585	0.212778		0.41189	0.413649	0.413246		0.229857	0.227262	0.225532		0.186871	0.184952	0.184267
291		0.421309	0.426317	0.428522		0.368753	0.368799	0.368553		0.208491	0.210628	0.209906		0.410116	0.413346	0.41349		0.229791	0.225879	0.225116		0.184651	0.183915	0.182698
294		0.419196	0.425718	0.429043		0.367585	0.364486	0.368667		0.206777	0.209441	0.208971		0.410854	0.411373	0.4129		0.228011	0.228628	0.225351		0.184125	0.184655	0.18403
297		0.41672	0.425547	0.431036		0.366113	0.366507	0.366848		0.207348	0.210807	0.208807		0.411383	0.412549	0.414201		0.230208	0.227013	0.225047		0.186456	0.183008	0.183218
300		0.420144	0.427408	0.429517		0.367681	0.36815	0.366899		0.205852	0.209061	0.206857		0.410883	0.409586	0.413358		0.228007	0.225704	0.225761		0.185055	0.184291	0.184119
303		0.418921	0.425736	0.431516		0.366014	0.364863	0.367064		0.205469	0.209046	0.207574		0.409743	0.413146	0.413675		0.227862	0.225641	0.223721		0.184558	0.184941	0.182568
306		0.42014	0.425142	0.427528		0.363903	0.363722	0.364874		0.205774	0.207205	0.207872		0.410275	0.410821	0.411449		0.228388	0.226194	0.227388		0.185877	0.182632	0.182864
309		0.416008	0.424696	0.425209		0.363776	0.363087	0.363052		0.204958	0.207907	0.207807		0.408976	0.411201	0.41109		0.22717	0.226342	0.224436		0.184197	0.183941	0.181646
312		0.416682	0.423186	0.427018		0.365542	0.361029	0.364593		0.203479	0.207556	0.207122		0.408565	0.409904	0.411093		0.227234	0.225073	0.225793		0.184497	0.184103	0.18155
315		0.416343	0.421974	0.427164		0.364774	0.364521	0.361531		0.205838	0.205751	0.207177		0.409002	0.410549	0.408793		0.229307	0.224525	0.225485		0.184239	0.182647	0.182642
318		0.415277	0.423861	0.42675		0.363968	0.362463	0.360323		0.204036	0.205528	0.206773		0.408957	0.410528	0.409979		0.226868	0.225079	0.224122		0.183803	0.184042	0.181946
321		0.415315	0.424299	0.426698		0.362929	0.362683	0.361905		0.203415	0.203895	0.204196		0.407551	0.412149	0.411497		0.226629	0.224179	0.223282		0.18331	0.183535	0.181292
324		0.417927	0.424423	0.424104		0.36269	0.360188	0.363052		0.203082	0.206076	0.204418		0.410072	0.409549	0.410184		0.227333	0.22445	0.22284		0.183435	0.183862	0.18237
327		0.414733	0.426346	0.426941		0.362625	0.359176	0.360361		0.20221	0.203807	0.202744		0.407399	0.409542	0.408701		0.226995	0.226267	0.222759		0.183017	0.182911	0.180918
330		0.416827	0.423853	0.425752		0.361286	0.358925	0.362633		0.202224	0.203628	0.202719		0.407045	0.410473	0.408085		0.2272	0.224468	0.224119		0.184658	0.182678	0.180264
333		0.417276	0.423003	0.426893		0.359934	0.35919	0.359232		0.200986	0.202869	0.203814		0.405667	0.409838	0.408601		0.225577	0.224928	0.223113		0.183421	0.184437	0.182985
336		0.415928	0.422474	0.421884		0.359845	0.357623	0.357742		0.199994	0.203603	0.202209		0.403653	0.410252	0.410619		0.226668	0.223749	0.223802		0.180789	0.183508	0.181522
339		0.413476	0.42181	0.42271		0.355948	0.357889	0.357423		0.199809	0.203048	0.201103		0.40643	0.408704	0.406689		0.225674	0.222558	0.223053		0.182373	0.182929	0.182275
342		0.414812	0.424346	0.42464		0.357181	0.356594	0.358696		0.199675	0.202697	0.202082		0.404122	0.408207	0.409745		0.226167	0.222727	0.219926		0.182033	0.183166	0.181882
345		0.412771	0.424131	0.420431		0.357741	0.354944	0.356393		0.199409	0.201429	0.201303		0.405502	0.409179	0.408335		0.225003	0.224645	0.222132		0.181143	0.182008	0.180423
348		0.412699	0.42285	0.421946		0.355739	0.355286	0.35711		0.198838	0.20151	0.201423		0.402396	0.408504	0.406135		0.225154	0.223626	0.222308		0.182906	0.182076	0.181218
351		0.413571	0.423299	0.422556		0.353861	0.35359	0.354934		0.201446	0.19923	0.200797		0.404378	0.406162	0.406045		0.22558	0.222128	0.22263		0.18169	0.181042	0.181547
354		0.411991	0.421642	0.422618		0.356108	0.354438	0.353129		0.197544	0.20075	0.201467		0.40137	0.407276	0.405676		0.225653	0.222167	0.220722		0.181547	0.182373	0.181582
357		0.412691	0.421879	0.421943		0.354479	0.353168	0.354063		0.199199	0.198784	0.198977		0.403232	0.404968	0.406208		0.225644	0.222814	0.222984		0.182133	0.181098	0.18219
360		0.410685	0.419529	0.422266		0.35496	0.353088	0.354842		0.196237	0.198923	0.199385		0.403751	0.40542	0.404661		0.225728	0.221394	0.221245		0.182248	0.180892	0.179862
363		0.4095	0.421062	0.421477		0.353618	0.351371	0.354025		0.195883	0.199745	0.198883		0.403029	0.407252	0.405087		0.22474	0.222011	0.220198		0.180045	0.181301	0.181091
366		0.41399	0.421952	0.422064		0.35384	0.353	0.353366		0.196335	0.197798	0.198078		0.402573	0.404461	0.405017		0.223096	0.220862	0.221292		0.182266	0.182147	0.180286
369		0.411998	0.418007	0.421319		0.353905	0.351873	0.352165		0.197327	0.196958	0.19857		0.401968	0.407072	0.406875		0.225871	0.221563	0.221016		0.18213	0.182474	0.179307
372		0.41113	0.418179	0.421965		0.351955	0.352292	0.352436		0.195483	0.197447	0.199629		0.400182	0.402958	0.403786		0.225565	0.220594	0.21917		0.181411	0.181651	0.181151
375		0.410292	0.418423	0.421312		0.354827	0.351514	0.353445		0.195297	0.197294	0.196819		0.402627	0.404782	0.405468		0.224208	0.219445	0.220471		0.183589	0.183366	0.180473
378		0.413582	0.419584	0.422214		0.351084	0.348663	0.350438		0.193513	0.197432	0.19608		0.403682	0.405148	0.404696		0.224816	0.219974	0.218691		0.180553	0.181448	0.180717
381		0.411218	0.418098	0.420721		0.352084	0.349131	0.348633		0.194155	0.197469	0.197325		0.402139	0.404855	0.403902		0.223894	0.221517	0.220242		0.181032	0.182155	0.180812
384		0.412311	0.416799	0.420222		0.35064	0.348503	0.350737		0.196433	0.197111	0.196517		0.399169	0.404768	0.403979		0.222923	0.220639	0.221831		0.182273	0.181843	0.179349
387		0.408834	0.418226	0.419543		0.350886	0.348601	0.348358		0.196132	0.195277	0.196412		0.399343	0.404482	0.402598		0.222222	0.221472	0.219242		0.181122	0.181414	0.180211
390		0.410643	0.419821	0.41882		0.349338	0.348293	0.34901		0.193377	0.194985	0.194381		0.39992	0.401461	0.404978		0.223289	0.219632	0.218638		0.180181	0.181659	0.17771
393		0.407634	0.418153	0.420926		0.348573	0.348621	0.348743		0.194113	0.193878	0.194308		0.397551	0.402837	0.403495		0.222255	0.219496	0.220129		0.181794	0.181237	0.179272
396		0.408297	0.418781	0.419528		0.348454	0.347121	0.348269		0.191799	0.193648	0.194384		0.399926	0.400816	0.403139		0.222162	0.219364	0.217403		0.182019	0.180579	0.177859
399		0.410681	0.418642	0.419737		0.34705	0.345181	0.348238		0.192518	0.193516	0.193387		0.398963	0.399571	0.401624		0.222615	0.219388	0.218612		0.179892	0.179587	0.177799
402		0.410627	0.415088	0.418299		0.346308	0.345586	0.34808		0.192602	0.194334	3.6917e-07		0.398067	0.398412	0.400923		0.221225	0.220471	0.218697		0.18036	0.180128	0.17936

## Sheet: Supp Fig 2d
Time (s)		Fluorescence (F/Fmax)
		wt												F518H
	Ca2+ (μM)	0				1				1000				0				0.1				1				10				100				1000
0		1.01121	1.00838	1.01512		1.017	1.01407	1.00395		1.02479	1.01309	1.00989		1.00629	1.01068	1.00844		1.00825	1.00115	1.02902		1.00846	1.01838	1.02016		1.02433	1.01522	1.00264		1.01304	1.01636	1.01389		1.01208	1.01347	1.02748
3		1.01179	1.01037	1.01261		1.01575	1.00989	0.994613		1.01696	1.00625	1.02256		1.00435	1.00559	1.00607		1.01349	1.01522	1.00586		0.99938	1.02473	1.01616		1.01325	1.00922	1.01233		1.00679	1.02697	1.01115		1.00829	1.01456	1.01098
6		1.00799	1.00483	1.01121		1.01212	1.00356	1.00567		1.00557	1.01458	1.01272		0.998926	1.00632	0.998019		1.01013	1.01073	1.00539		1.01012	1.01234	1.00926		1.00943	1.00553	1.00872		1.01012	1.02295	1.01402		1.00759	1.01343	1.01446
9		1.00433	1.00476	1.00777		1.00406	1.00726	1.00428		1.00819	1.00736	1.01348		1.00754	1.01113	1.00761		1.0096	1.00786	1.00071		1.00072	1.0019	0.999733		1.00351	1.0027	1.00583		1.00523	1.01157	1.00499		1.00664	1.00807	1.00648
12		1.0056	1.00726	1.00604		1.00269	1.00466	1.00054		1.01103	1.00543	1.00441		1.00202	1.00921	1.00446		1.01092	1.00849	1.00509		0.995294	1.00863	1.00678		1.00612	1.00325	1.00632		1.00493	1.01056	1.00065		1.00855	0.999762	1.00577
15		0.99994	1.00882	1.00091		1.00669	1.00653	1.0054		1.0109	1.00585	1.00693		1.00379	1.00276	1.00358		0.999102	1.00788	1.00053		1.00017	0.991963	1.00675		1.00493	1.00847	1.00398		1.00442	1.00962	1.0012		1.00042	1.00216	1.00594
18		1.00526	0.999663	1.00503		1.00275	0.997571	0.998295		1.01	1.00316	1.00589		1.00608	1.00409	0.999851		1.0027	1.00168	1.00264		0.999682	1.00025	0.999987		0.999944	1.00123	1.00381		1.00158	1.00458	1.00313		1.00304	1.00533	1.0051
21		0.999751	1.00286	1.00072		1.00018	1.00807	1.00071		1.00965	0.998592	1.00542		1.01117	0.996622	1.00225		0.998317	0.996348	1.00724		1.00474	0.998438	0.996051		0.993359	1.00558	1.00044		1.00012	1.00184	1.00267		0.996264	0.999782	0.998394
24		1.00002	1.00186	0.999595		1.00235	0.997858	1.00287		1.00294	0.998637	0.995243		1.00614	0.997678	1.00362		1.00287	1.00032	1.00469		0.993188	1.00165	0.998641		1.00584	0.996387	1.00666		0.996822	1.00449	1.00868		1.00528	1.00275	1.00309
27		0.999249	1.00254	1.00748		0.999064	0.994067	0.997584		1.00139	0.998218	0.997986		0.99661	0.999203	1.00071		0.997403	0.997508	1.00028		0.996063	0.994087	0.996838		0.998981	0.997468	1.00175		0.998072	1.00385	0.999675		1.00102	1.00052	0.997196
30		0.996697	0.99834	1.00018		0.995451	0.996882	0.998821		0.999202	0.995333	0.995025		0.998039	0.998776	0.999723		1.00136	0.9966	0.99002		1.00611	0.998957	1.00044		1.00097	1.0045	0.997202		1.0016	1.00208	0.997433		1.00335	0.993691	0.998614
33		0.995905	0.995684	0.999359		0.998345	0.989458	0.989651		1.00456	0.994541	0.996976		0.993032	0.995491	0.996593		0.995622	0.999904	0.997415		0.991473	0.997439	0.99619		0.994651	0.995107	1.00111		0.994926	1.00313	1.00004		0.997475	0.996003	0.995398
36		0.995671	0.991889	0.988246		0.991133	0.996925	0.995537		0.996634	1.00096	0.996402		0.994284	1.00286	0.997668		0.99638	0.997854	0.997994		0.997879	0.995061	0.990655		0.995105	1.00114	0.995358		0.999905	0.99556	0.992909		0.996393	0.995069	0.990105
39		0.993152	0.993913	0.984657		0.994805	0.992574	1.00165		0.993601	0.993375	0.985017		1.00357	0.996067	0.994175		0.999724	0.993877	0.992374		1.00315	1.00008	0.999492		0.988747	0.99257	0.990955		0.992416	1.00437	0.993598		0.993476	0.993514	0.996576
42		0.998893	0.996868	0.992396		0.994144	0.99355	0.992651		0.991928	0.997426	0.995048		0.997257	0.995982	0.993537		0.997458	0.99763	0.992317		0.996366	1.0002	0.988433		0.993801	0.995317	0.991715		0.994041	1.00082	0.990626		0.993089	1.00062	0.986949
45		0.994712	0.994775	0.99216		0.994702	0.986198	0.997698		0.998284	0.99634	0.992718		0.990664	0.996782	0.994814		0.991812	0.993063	0.994225		0.995408	0.996769	0.994578		0.995354	0.999432	0.995213		0.996759	0.999967	0.992961		0.995044	0.996308	0.989915
48		0.994345	0.992119	0.996783		0.999549	0.995891	0.993277		0.995368	0.993194	0.996482		0.992948	0.994478	0.994484		0.994407	0.996572	0.993893		0.988851	0.991887	0.992102		0.991036	0.993519	0.995146		0.992572	0.996824	0.998955		0.992622	0.995708	0.996646
51		0.993553	0.992004	0.992396		0.988004	0.99266	0.997641		0.993148	0.990535	0.990847		0.992928	0.989368	0.9954		0.992643	0.996928	0.99601		0.995836	1.00418	0.990261		0.987432	0.989249	0.988843		0.994957	0.99885	0.988272		0.991362	0.991104	0.989985
54		0.990933	0.993281	0.989573		0.989018	0.998777	0.99494		0.998029	0.99651	0.991398		0.992552	0.993336	0.990896		0.990844	0.990649	0.991823		0.99484	0.993442	0.986821		0.993597	0.991731	0.99566		0.992332	1.00432	0.987788		0.990935	0.99012	0.991104
57		1.001	0.9998	0.997762		0.99219	1.01354	1.0242		0.92783	0.990625	0.985556		1.00181	0.993582	1.00809		0.98697	0.989741	0.992488		1.02227	0.969615	1.01066		0.999604	0.992382	0.996308		0.999364	0.881281	0.997372		0.997078	0.988034	0.989825
60		0.896696	0.909314	0.873548		0.912039	0.879145	0.884996		0.792847	0.846938	0.855697		0.892673	0.902078	0.883987		0.874062	0.887406	0.861726		0.862426	0.854272	0.864631		0.854627	0.848873	0.847294		0.834466	0.834308	0.851595		0.887252	0.809938	0.854601
63		0.78926	0.819288	0.788207		0.798238	0.755836	0.762996		0.685057	0.719353	0.726904		0.777617	0.786178	0.774001		0.767466	0.790348	0.771802		0.754954	0.747415	0.739039		0.746394	0.725654	0.743091		0.715434	0.70353	0.715639		0.688467	0.654895	0.688596
66		0.720571	0.758032	0.713283		0.71722	0.681078	0.699614		0.593569	0.623701	0.62934		0.695231	0.708456	0.695385		0.698253	0.715206	0.693478		0.665665	0.658922	0.649327		0.650162	0.64007	0.644586		0.605943	0.601762	0.617686		0.577758	0.552775	0.568033
69		0.666006	0.692303	0.663037		0.655267	0.629195	0.641849		0.528321	0.549764	0.549474		0.633634	0.643215	0.633551		0.634952	0.64522	0.640082		0.594887	0.580446	0.576768		0.576665	0.55454	0.574421		0.526807	0.521966	0.531765		0.485168	0.46387	0.475872
72		0.622443	0.648526	0.619844		0.605049	0.581879	0.598215		0.469615	0.488931	0.492663		0.592974	0.589537	0.58623		0.58719	0.601688	0.588375		0.530312	0.52256	0.520434		0.506126	0.500257	0.508032		0.460848	0.458608	0.47081		0.413108	0.389615	0.411696
75		0.586371	0.618536	0.585548		0.563395	0.540652	0.570846		0.429211	0.439141	0.441821		0.551217	0.548287	0.550217		0.545303	0.555405	0.54993		0.484211	0.472843	0.469852		0.453732	0.446371	0.456841		0.408098	0.406205	0.41078		0.360666	0.337518	0.357256
78		0.564512	0.58259	0.567124		0.536002	0.512937	0.537677		0.390236	0.405817	0.399403		0.515803	0.518323	0.514056		0.510724	0.519388	0.521252		0.442095	0.437557	0.428475		0.41173	0.408549	0.413081		0.36317	0.36343	0.36893		0.315953	0.301251	0.313323
81		0.532319	0.560305	0.542265		0.507831	0.492905	0.51655		0.360069	0.368226	0.368198		0.484291	0.484518	0.487904		0.480448	0.485644	0.485		0.412071	0.398541	0.396176		0.376427	0.372558	0.373479		0.329222	0.326472	0.333156		0.281352	0.263912	0.277839
84		0.52028	0.534099	0.519544		0.483302	0.472945	0.499674		0.333691	0.344123	0.338496		0.464085	0.462767	0.462465		0.458651	0.459059	0.464477		0.378025	0.366771	0.363406		0.35036	0.344633	0.345497		0.299305	0.297691	0.303676		0.252626	0.237327	0.249017
87		0.504228	0.519322	0.509758		0.467542	0.46542	0.488243		0.313518	0.313797	0.318962		0.44824	0.445497	0.443884		0.434203	0.440699	0.441723		0.352087	0.343538	0.340223		0.319658	0.313089	0.319215		0.272857	0.272638	0.277723		0.232383	0.219607	0.228763
90		0.486549	0.507168	0.498003		0.451797	0.452697	0.479755		0.295553	0.303092	0.303239		0.429746	0.429272	0.431351		0.419632	0.420496	0.423687		0.331054	0.327526	0.315021		0.296934	0.29313	0.302419		0.25395	0.254185	0.257281		0.213907	0.204051	0.208559
93		0.476706	0.491	0.481367		0.443836	0.44052	0.464912		0.278262	0.284806	0.285014		0.417906	0.415053	0.419467		0.402795	0.40892	0.413055		0.312833	0.307341	0.299201		0.277248	0.27572	0.279958		0.238242	0.239972	0.240726		0.193505	0.187295	0.194518
96		0.470642	0.485779	0.47553		0.436845	0.429075	0.456154		0.264317	0.271216	0.272068		0.406098	0.409644	0.403133		0.391311	0.392732	0.393348		0.296138	0.292519	0.284347		0.264113	0.259711	0.269487		0.223648	0.221707	0.226176		0.184247	0.179611	0.185649
99		0.462806	0.477649	0.467071		0.426005	0.421551	0.455386		0.25917	0.25973	0.263277		0.397618	0.399479	0.39487		0.381472	0.381886	0.384624		0.28228	0.277835	0.27518		0.253754	0.24945	0.252323		0.211887	0.210585	0.212161		0.175704	0.170176	0.179757
102		0.455917	0.471176	0.462065		0.417383	0.422771	0.446202		0.25021	0.255634	0.252891		0.388615	0.387478	0.389247		0.371258	0.373492	0.373603		0.272129	0.266427	0.260884		0.240619	0.239575	0.242881		0.203669	0.200497	0.204326		0.171745	0.162924	0.171557
105		0.457054	0.460711	0.457082		0.412096	0.416539	0.438823		0.242204	0.242349	0.244593		0.386101	0.381878	0.383945		0.362259	0.363171	0.365202		0.260238	0.259218	0.24674		0.230396	0.231411	0.232432		0.193866	0.193134	0.194835		0.163955	0.162176	0.165255
108		0.447902	0.459711	0.452223		0.414137	0.409201	0.441297		0.233988	0.240154	0.23509		0.377955	0.377771	0.379802		0.356833	0.356499	0.360352		0.248196	0.245268	0.240747		0.225591	0.223754	0.225314		0.188648	0.18903	0.187174		0.161594	0.155191	0.160342
111		0.444201	0.451282	0.452122		0.408174	0.408526	0.439278		0.230862	0.233127	0.228996		0.376891	0.374827	0.37533		0.351936	0.353111	0.35214		0.247011	0.242992	0.233968		0.214507	0.213393	0.221358		0.182012	0.184164	0.184676		0.158498	0.150547	0.156826
114		0.447467	0.447591	0.441942		0.406426	0.404922	0.430221		0.224053	0.228725	0.227091		0.369453	0.37376	0.368835		0.347304	0.344792	0.346606		0.234779	0.232077	0.22828		0.211356	0.213338	0.214832		0.17746	0.181208	0.179812		0.154598	0.150291	0.151983
117		0.44409	0.447591	0.443911		0.402005	0.401605	0.425956		0.221252	0.22326	0.223327		0.369088	0.368704	0.371923		0.340279	0.341817	0.341869		0.231778	0.23252	0.220141		0.20629	0.20546	0.212072		0.172783	0.177104	0.177138		0.15302	0.149041	0.149955
120		0.438661	0.447717	0.44201		0.40415	0.400441	0.430534		0.219242	0.218813	0.218954		0.368118	0.368629	0.368057		0.336186	0.338345	0.342401		0.225209	0.224881	0.215685		0.201439	0.204997	0.204954		0.172106	0.170974	0.171884		0.153943	0.14727	0.152452
123		0.437357	0.446567	0.439884		0.397202	0.401719	0.429411		0.212537	0.214614	0.213824		0.364571	0.362516	0.366194		0.334158	0.333357	0.338177		0.220518	0.217609	0.214542		0.200317	0.199392	0.204596		0.170387	0.171173	0.17173		0.150559	0.144437	0.151204
126		0.437613	0.442888	0.438602		0.400992	0.395846	0.418662		0.213571	0.214218	0.210805		0.365708	0.361962	0.363031		0.330166	0.329072	0.331181		0.219686	0.213638	0.211089		0.19592	0.196888	0.200428		0.168262	0.170243	0.168552		0.149726	0.146286	0.150634
129		0.434225	0.445636	0.437016		0.397246	0.396693	0.417966		0.21213	0.212068	0.208372		0.362642	0.359295	0.359794		0.328558	0.327659	0.330222		0.213797	0.212259	0.209426		0.196543	0.194913	0.198014		0.166397	0.166212	0.164326		0.146997	0.14299	0.147708
132		0.438182	0.441703	0.439456		0.395469	0.392845	0.421136		0.209841	0.208809	0.208028		0.36116	0.358143	0.358453		0.32462	0.324262	0.322969		0.21294	0.209692	0.202303		0.194617	0.191702	0.196484		0.165158	0.168175	0.165941		0.150143	0.146808	0.148248
135		0.43399	0.440197	0.44039		0.395381	0.393003	0.420397		0.207238	0.209239	0.209164		0.360628	0.359988	0.360465		0.323981	0.323878	0.321166		0.208614	0.20801	0.202062		0.190129	0.19179	0.19597		0.164314	0.165899	0.16302		0.14664	0.141603	0.14658
138		0.437223	0.439875	0.437241		0.392561	0.392443	0.42607		0.202938	0.20692	0.204114		0.360138	0.359754	0.357654		0.321203	0.320996	0.317578		0.205273	0.20481	0.204093		0.189233	0.189882	0.193411		0.162845	0.16451	0.164573		0.147235	0.145765	0.147758
141		0.435819	0.440599	0.432854		0.391151	0.391481	0.420951		0.203403	0.203797	0.203759		0.353128	0.356863	0.356131		0.321158	0.319489	0.318384		0.207454	0.204367	0.199967		0.190627	0.189197	0.193936		0.161918	0.162703	0.162547		0.147592	0.143689	0.147359
144		0.43904	0.437023	0.430919		0.391459	0.393362	0.420297		0.202462	0.20185	0.204252		0.354234	0.359754	0.355599		0.320016	0.317515	0.31585		0.20149	0.201559	0.19805		0.189653	0.1873	0.189187		0.161199	0.16145	0.162805		0.144268	0.140176	0.14629
147		0.435161	0.439633	0.437398		0.391827	0.389111	0.417596		0.198743	0.198116	0.199891		0.358104	0.355711	0.357878		0.316115	0.31526	0.313239		0.201553	0.198258	0.194749		0.18555	0.185656	0.190729		0.162335	0.162098	0.159422		0.145757	0.140452	0.144622
150		0.433188	0.435666	0.431931		0.390123	0.391294	0.414554		0.199243	0.201522	0.197435		0.355225	0.351561	0.354087		0.318408	0.318151	0.30986		0.198943	0.197866	0.195714		0.186037	0.186395	0.186136		0.16196	0.161064	0.159144		0.144278	0.143276	0.145251
153		0.438204	0.43631	0.436847		0.387846	0.397483	0.415165		0.197303	0.199825	0.195759		0.351345	0.34931	0.352649		0.316626	0.309823	0.314322		0.197644	0.198183	0.197643		0.18691	0.183251	0.187589		0.158887	0.160771	0.159278		0.144933	0.141574	0.14637
156		0.435663	0.436391	0.437904		0.392414	0.389384	0.415321		0.191213	0.197482	0.195943		0.356039	0.353716	0.354491		0.314936	0.310674	0.313638		0.198855	0.19793	0.195447		0.183839	0.184012	0.185063		0.159501	0.161555	0.159031		0.144993	0.140117	0.142984
159		0.434726	0.43416	0.433292		0.385775	0.391107	0.416914		0.196605	0.195796	0.194153		0.351063	0.351252	0.350168		0.314891	0.308906	0.310021		0.194807	0.195805	0.191283		0.182751	0.184486	0.185186		0.157835	0.159236	0.160326		0.1454	0.142538	0.144482
162		0.434615	0.43746	0.427421		0.382691	0.390375	0.417625		0.193108	0.192096	0.194554		0.350395	0.350228	0.354055		0.311136	0.309692	0.310278		0.197089	0.196893	0.190546		0.180949	0.182633	0.189365		0.159793	0.160719	0.159679		0.144199	0.1406	0.143953
165		0.432575	0.435896	0.431583		0.383616	0.38881	0.416118		0.19492	0.195321	0.193567		0.351449	0.355199	0.355216		0.31363	0.307502	0.308408		0.195992	0.1943	0.188388		0.182139	0.181099	0.186907		0.158022	0.158348	0.156296		0.141649	0.139507	0.143504
168		0.437591	0.436425	0.434631		0.385276	0.38331	0.416459		0.191783	0.195151	0.192718		0.353692	0.349502	0.351446		0.309647	0.307596	0.307164		0.194567	0.1922	0.191587		0.183215	0.180194	0.186415		0.158533	0.160625	0.157766		0.144278	0.140737	0.145361
171		0.434247	0.436828	0.427702		0.385687	0.385062	0.413416		0.190528	0.193827	0.193602		0.349842	0.351519	0.353405		0.310505	0.304526	0.302873		0.193281	0.190569	0.184312		0.181957	0.179676	0.184549		0.156231	0.160082	0.158712		0.142006	0.13997	0.145531
174		0.426823	0.437449	0.43165		0.383675	0.386972	0.414738		0.191527	0.192096	0.192856		0.348288	0.351764	0.352351		0.310935	0.309654	0.305598		0.191566	0.192441	0.189505		0.184995	0.181276	0.183856		0.158949	0.156876	0.158712		0.143276	0.139006	0.141596
177		0.432831	0.433263	0.43489		0.386304	0.379462	0.412364		0.189621	0.19256	0.189757		0.34882	0.348009	0.351989		0.303845	0.307774	0.301336		0.193672	0.191707	0.185061		0.182807	0.18282	0.184225		0.15646	0.157753	0.157262		0.142462	0.136457	0.140558
180		0.429933	0.43401	0.434147		0.383161	0.378485	0.409734		0.188622	0.192175	0.188942		0.346066	0.350388	0.348102		0.306851	0.299239	0.302617		0.189158	0.189241	0.186496		0.178319	0.180503	0.18323		0.155397	0.158724	0.156234		0.138811	0.138819	0.143973
183		0.432742	0.437196	0.428759		0.384262	0.379864	0.407274		0.191492	0.191824	0.191536		0.350354	0.347358	0.35019		0.306001	0.304283	0.302532		0.190873	0.193048	0.184135		0.182513	0.180261	0.183588		0.154856	0.159038	0.155185		0.140458	0.139901	0.140318
186		0.429587	0.436	0.435058		0.380723	0.377911	0.405355		0.184811	0.189097	0.18869		0.349342	0.350185	0.350477		0.305179	0.303731	0.302342		0.192461	0.189861	0.184858		0.183045	0.179047	0.184069		0.153397	0.157409	0.157355		0.140994	0.137126	0.140328
189		0.427492	0.432941	0.432089		0.382676	0.381429	0.4108		0.187623	0.188713	0.186027		0.348038	0.349406	0.353235		0.304933	0.298238	0.300111		0.190053	0.187647	0.184173		0.180144	0.178595	0.182292		0.156741	0.158098	0.155936		0.14016	0.137038	0.142625
192		0.430914	0.432998	0.429704		0.378696	0.38252	0.410502		0.188843	0.187321	0.187508		0.346578	0.346398	0.350253		0.303608	0.300091	0.298089		0.185463	0.186939	0.183652		0.177843	0.179036	0.181811		0.157449	0.156813	0.155051		0.14272	0.135345	0.140887
195		0.430345	0.434275	0.431999		0.378696	0.378844	0.40318		0.186182	0.187581	0.188862		0.344241	0.346484	0.349444		0.30411	0.297358	0.301915		0.186699	0.186269	0.182116		0.179566	0.180382	0.182862		0.155949	0.158714	0.154352		0.138781	0.138386	0.140598
198		0.427414	0.436184	0.431729		0.381604	0.379361	0.40763		0.18509	0.1874	0.185993		0.348747	0.345534	0.347006		0.298053	0.29792	0.299807		0.186081	0.188204	0.181671		0.175815	0.177237	0.181789		0.154335	0.155926	0.157118		0.138583	0.137294	0.140378
201		0.431917	0.43447	0.432246		0.373716	0.380783	0.404758		0.183637	0.185952	0.184237		0.348914	0.347358	0.345909		0.299753	0.296891	0.295222		0.185387	0.186534	0.182535		0.17773	0.178639	0.181275		0.156033	0.156719	0.155452		0.141798	0.1357	0.139079
204		0.430947	0.434574	0.432719		0.375494	0.37613	0.405668		0.187855	0.184458	0.185488		0.346661	0.348009	0.348007		0.299826	0.296919	0.297776		0.187682	0.18613	0.180313		0.175973	0.176068	0.180202		0.155418	0.154505	0.155812		0.141381	0.137343	0.139359
207		0.429777	0.428629	0.42498		0.371807	0.373071	0.403819		0.183079	0.18895	0.185212		0.345858	0.345737	0.343811		0.301963	0.29733	0.296789		0.187771	0.186142	0.178662		0.176789	0.177094	0.181521		0.152637	0.153889	0.154938		0.139466	0.13751	0.13875
210		0.429955	0.432182	0.431763		0.378049	0.372913	0.406094		0.183498	0.186574	0.18271		0.345211	0.342654	0.346633		0.298958	0.296675	0.294283		0.182575	0.185371	0.179894		0.176257	0.178131	0.18075		0.154616	0.155048	0.15283		0.140388	0.135326	0.139729
213		0.431705	0.43132	0.427567		0.373379	0.37771	0.402085		0.182789	0.183225	0.184971		0.344397	0.346057	0.343439		0.298099	0.290406	0.298848		0.186497	0.184498	0.178637		0.177685	0.177414	0.179889		0.152626	0.154526	0.154558		0.139317	0.1351	0.136193
216		0.430713	0.433596	0.42732		0.375097	0.374737	0.402		0.181487	0.185522	0.183537		0.345315	0.340361	0.344035		0.297058	0.290162	0.293798		0.183055	0.180552	0.177355		0.176789	0.175616	0.179085		0.156043	0.154944	0.154959		0.137947	0.134303	0.137681
219		0.429799	0.432378	0.430064		0.377961	0.374594	0.400094		0.181696	0.182828	0.182905		0.343605	0.341651	0.339861		0.297332	0.290986	0.292754		0.184631	0.181893	0.180592		0.173786	0.174921	0.182404		0.152429	0.154767	0.151494		0.139872	0.137008	0.139129
222		0.427692	0.434217	0.427263		0.376008	0.373258	0.400308		0.177722	0.177182	0.181999		0.340663	0.341022	0.345802		0.29492	0.290817	0.291197		0.180999	0.178693	0.178916		0.175883	0.176333	0.18151		0.153293	0.15391	0.154136		0.141301	0.135345	0.137112
225		0.428027	0.425248	0.427027		0.370485	0.371032	0.401445		0.179767	0.181448	0.181276		0.341623	0.343785	0.341564		0.294673	0.291098	0.289868		0.180621	0.18207	0.174765		0.174115	0.174965	0.179889		0.153126	0.152584	0.152872		0.13758	0.135552	0.134735
228		0.431036	0.427663	0.425239		0.374333	0.368031	0.401246		0.181406	0.179434	0.180266		0.339599	0.338952	0.342576		0.294527	0.290527	0.294406		0.182147	0.183499	0.17818		0.173265	0.17481	0.178649		0.154085	0.154652	0.152923		0.137312	0.136625	0.137541
231		0.426723	0.4304	0.428276		0.368781	0.370688	0.394877		0.182591	0.18267	0.179956		0.344283	0.339561	0.340425		0.298437	0.288216	0.290827		0.18134	0.181969	0.177063		0.173707	0.174965	0.177453		0.15322	0.153816	0.153756		0.137938	0.135572	0.136483
234		0.428528	0.426938	0.425284		0.372101	0.372167	0.396284		0.178466	0.18198	0.179359		0.340778	0.341065	0.340564		0.298008	0.290705	0.287267		0.182033	0.184637	0.176098		0.174636	0.174446	0.180124		0.152116	0.153722	0.1539		0.139357	0.134332	0.140258
237		0.428796	0.428571	0.427286		0.374598	0.372928	0.399426		0.179152	0.178766	0.178716		0.339902	0.339678	0.336943		0.292755	0.287626	0.289223		0.181844	0.180337	0.173609		0.174092	0.17694	0.178638		0.149751	0.153952	0.15173		0.136608	0.135159	0.136213
240		0.425898	0.42902	0.426881		0.369031	0.367342	0.395275		0.178815	0.17828	0.180426		0.339975	0.337438	0.340393		0.291156	0.288263	0.290713		0.180495	0.1836	0.175184		0.175667	0.173718	0.177084		0.151897	0.1532	0.152666		0.13888	0.134903	0.13843
243		0.427146	0.431228	0.425317		0.367797	0.369338	0.39536		0.180104	0.180181	0.181918		0.345931	0.339273	0.341586		0.289283	0.289273	0.287761		0.18105	0.178175	0.178409		0.173457	0.176322	0.175106		0.150491	0.153304	0.15064		0.139624	0.135178	0.13852
246		0.427781	0.430158	0.423653		0.364081	0.371061	0.389616		0.176886	0.17854	0.177729		0.340851	0.337619	0.339137		0.288424	0.287814	0.287533		0.176056	0.181134	0.174549		0.173775	0.170684	0.17723		0.151897	0.153754	0.153427		0.135139	0.134824	0.13878
249		0.422442	0.429664	0.42498		0.364184	0.370214	0.392971		0.175073	0.178743	0.176765		0.339672	0.337704	0.344493		0.28953	0.288469	0.284486		0.18279	0.18188	0.174714		0.170443	0.172714	0.176079		0.153606	0.1539	0.152625		0.137293	0.135424	0.136183
252		0.423345	0.431078	0.426825		0.365741	0.360564	0.395545		0.174666	0.177103	0.177339		0.334863	0.338323	0.340095		0.287748	0.284136	0.286261		0.178049	0.177416	0.17446		0.174194	0.172593	0.175073		0.15221	0.152615	0.151545		0.136747	0.13321	0.136792
255		0.424705	0.426053	0.421066		0.366887	0.369682	0.395559		0.176525	0.176854	0.175239		0.334936	0.336648	0.341277		0.288269	0.285849	0.285321		0.176371	0.178402	0.177393		0.175033	0.171931	0.174972		0.152637	0.153064	0.150589		0.137689	0.131489	0.135604
258		0.421963	0.427318	0.423608		0.368972	0.365848	0.393569		0.175654	0.178098	0.176421		0.340548	0.338963	0.334856		0.28984	0.286326	0.284315		0.181226	0.176581	0.175717		0.174319	0.171588	0.175084		0.149678	0.150767	0.148728		0.136866	0.134509	0.134336
261		0.422799	0.423546	0.425317		0.363318	0.362373	0.38919		0.174538	0.175021	0.177442		0.339651	0.333053	0.336187		0.28498	0.282517	0.283091		0.178238	0.180299	0.172086		0.171191	0.172306	0.175777		0.149981	0.150871	0.148357		0.134971	0.131735	0.137142
264		0.424136	0.425938	0.42552		0.365242	0.363177	0.391507		0.174039	0.179207	0.177752		0.337242	0.339401	0.337933		0.284057	0.285615	0.283651		0.179448	0.176695	0.17314		0.173469	0.17022	0.17257		0.149564	0.150965	0.150877		0.135645	0.131075	0.137492
267		0.423668	0.425559	0.424935		0.361731	0.364929	0.393298		0.176177	0.17682	0.176559		0.33745	0.338099	0.336304		0.286022	0.285708	0.283271		0.176939	0.175772	0.170689		0.171338	0.172835	0.174168		0.149866	0.152605	0.15098		0.134832	0.132295	0.135874
270		0.422063	0.427732	0.423698		0.366945	0.36345	0.388038		0.173144	0.17476	0.176375		0.336407	0.336563	0.334547		0.286451	0.282227	0.280528		0.176523	0.177188	0.174942		0.173378	0.173619	0.175844		0.150845	0.153733	0.148728		0.137035	0.131912	0.138021
273		0.427113	0.427617	0.424508		0.365579	0.361497	0.388422		0.170738	0.173572	0.175181		0.34132	0.332744	0.333227		0.283655	0.281694	0.282758		0.177859	0.176568	0.171337		0.172313	0.170364	0.175241		0.151314	0.153378	0.14919		0.132202	0.132837	0.134675
276		0.419354	0.423972	0.422652		0.364639	0.366509	0.385578		0.171831	0.176673	0.174504		0.339453	0.336872	0.339626		0.284697	0.280356	0.282559		0.176422	0.178845	0.170727		0.169015	0.171335	0.173844		0.149678	0.150923	0.148738		0.136122	0.130249	0.136533
279		0.424259	0.429192	0.424463		0.364566	0.361066	0.387569		0.173562	0.174998	0.17377		0.335187	0.340585	0.336113		0.285483	0.280777	0.279474		0.176157	0.175683	0.173406		0.17025	0.168234	0.176034		0.14796	0.151999	0.149602		0.134157	0.1326	0.133467
282		0.421528	0.427295	0.421066		0.359411	0.360679	0.38373		0.173341	0.174172	0.173529		0.335082	0.330845	0.333876		0.282267	0.279897	0.278952		0.174518	0.175291	0.16829		0.171451	0.167925	0.172302		0.149553	0.151456	0.149591		0.135179	0.132915	0.135484
285		0.42213	0.42526	0.414935		0.361702	0.36391	0.385194		0.174794	0.172893	0.172611		0.334644	0.331837	0.332513		0.281755	0.280337	0.278715		0.174392	0.173735	0.170283		0.169649	0.169194	0.17248		0.148939	0.149451	0.147103		0.133988	0.132463	0.135724
288		0.424861	0.427352	0.42264		0.3564	0.358683	0.384811		0.171912	0.173312	0.17043		0.333538	0.336072	0.334025		0.282605	0.276846	0.281116		0.175312	0.174962	0.169839		0.167281	0.168345	0.171732		0.147585	0.150192	0.149159		0.133998	0.131085	0.135105
291		0.417415	0.428744	0.42651		0.358896	0.360147	0.383787		0.172249	0.174262	0.17074		0.335093	0.335838	0.335388		0.282395	0.279654	0.277613		0.173787	0.173697	0.171349		0.169128	0.170717	0.173319		0.149001	0.151613	0.147658		0.134822	0.132443	0.131369
294		0.424772	0.425283	0.425374		0.361364	0.352924	0.38164		0.169983	0.171954	0.17237		0.334509	0.332883	0.335357		0.282376	0.27782	0.278648		0.174606	0.177656	0.169191		0.168414	0.169073	0.172793		0.15071	0.148824	0.151093		0.131865	0.130869	0.135584
297		0.421249	0.423086	0.420166		0.358456	0.355308	0.388152		0.170297	0.170234	0.171245		0.332381	0.334419	0.334302		0.280796	0.278278	0.28161		0.174051	0.176644	0.171134		0.167292	0.167462	0.170625		0.147272	0.150119	0.150517		0.134911	0.130888	0.134186
300		0.418931	0.424892	0.417399		0.358324	0.359559	0.386929		0.170948	0.169702	0.171807		0.330774	0.332637	0.333876		0.279435	0.27636	0.278667		0.170117	0.174975	0.171337		0.168391	0.166988	0.171888		0.147178	0.148605	0.149242		0.13248	0.130682	0.132748
303		0.41834	0.425007	0.422539		0.358706	0.357089	0.384213		0.170239	0.170087	0.172232		0.332109	0.33507	0.329521		0.278192	0.277239	0.277348		0.17042	0.174127	0.169826		0.169717	0.169713	0.17124		0.146616	0.149357	0.147185		0.13379	0.131666	0.132248
306		0.418775	0.423328	0.421347		0.358397	0.354403	0.382052		0.168054	0.170958	0.172266		0.334185	0.332787	0.329617		0.278987	0.277876	0.277044		0.175918	0.171762	0.164811		0.168391	0.166866	0.17		0.146231	0.148741	0.14844		0.13372	0.128734	0.13107
309		0.417504	0.423891	0.422033		0.353976	0.357132	0.379607		0.169925	0.16891	0.169478		0.334352	0.331123	0.33393		0.281984	0.27737	0.273171		0.17453	0.17218	0.169686		0.170579	0.168974	0.173687		0.148543	0.148762	0.148049		0.131994	0.129767	0.131819
312		0.421194	0.423592	0.424901		0.35026	0.353886	0.379735		0.169646	0.170302	0.170843		0.330868	0.330152	0.3336		0.279636	0.274442	0.275041		0.169688	0.173609	0.169089		0.168403	0.16402	0.173363		0.146074	0.149211	0.148543		0.132956	0.130593	0.133936
315		0.417303	0.419522	0.421808		0.355959	0.353298	0.380574		0.169913	0.170619	0.167733		0.330284	0.32692	0.326327		0.277535	0.27447	0.275905		0.171983	0.172129	0.165928		0.167564	0.166866	0.172849		0.147533	0.147968	0.146332		0.133859	0.127769	0.134036
318		0.420971	0.421637	0.422787		0.350906	0.350785	0.37982		0.169693	0.169001	0.172542		0.331682	0.331016	0.333078		0.275643	0.270773	0.272525		0.172639	0.174595	0.171565		0.164459	0.167032	0.1739		0.149678	0.14871	0.148553		0.132381	0.129354	0.133696
321		0.415631	0.422362	0.422584		0.352434	0.354662	0.383076		0.170088	0.17097	0.167687		0.329147	0.327443	0.327583		0.276557	0.270502	0.27394		0.170987	0.171674	0.168785		0.169819	0.166635	0.171162		0.151095	0.148553	0.14774		0.133502	0.128586	0.132658
324		0.421695	0.420166	0.419311		0.347719	0.350139	0.38346		0.16566	0.168921	0.166976		0.328917	0.327795	0.328723		0.276137	0.275228	0.273864		0.170886	0.169537	0.16801		0.164708	0.16498	0.170726		0.145803	0.150464	0.14809		0.132411	0.128625	0.133427
327		0.418596	0.422477	0.417219		0.348821	0.355638	0.377517		0.167705	0.170856	0.167722		0.327895	0.329128	0.327743		0.274163	0.270343	0.270968		0.169903	0.172521	0.166296		0.167111	0.167186	0.171665		0.145928	0.147028	0.145057		0.133234	0.12956	0.135294
330		0.420558	0.422419	0.417298		0.356532	0.350397	0.374304		0.168496	0.168503	0.166195		0.325162	0.329768	0.327775		0.27293	0.271849	0.271149		0.169676	0.170789	0.165458		0.168097	0.166601	0.169251		0.147033	0.149023	0.146363		0.131051	0.127514	0.130191
333		0.415408	0.418843	0.416476		0.348659	0.34797	0.375271		0.167159	0.169691	0.167217		0.327394	0.326856	0.326135		0.273789	0.272804	0.271149		0.167179	0.173773	0.166995		0.167473	0.163998	0.171598		0.144543	0.148553	0.146332		0.130287	0.131331	0.13093
336		0.420881	0.418521	0.418254		0.348571	0.348042	0.378455		0.165846	0.165006	0.166275		0.32801	0.326002	0.331385		0.275899	0.272458	0.272858		0.171088	0.17094	0.165573		0.168675	0.166072	0.171397		0.148376	0.147749	0.148543		0.131051	0.131695	0.132588
339		0.418474	0.418544	0.420301		0.347073	0.34069	0.377617		0.168995	0.166545	0.167389		0.324682	0.327677	0.324751		0.274173	0.273356	0.272744		0.166259	0.167349	0.167464		0.165218	0.165862	0.169128		0.145356	0.145326	0.146753		0.132738	0.128242	0.13135
342		0.415821	0.421189	0.420256		0.350965	0.344079	0.374716		0.165056	0.167032	0.167561		0.326633	0.325522	0.32474		0.274392	0.270343	0.268776		0.169575	0.170574	0.165458		0.165841	0.166988	0.170167		0.145845	0.148062	0.145293		0.129463	0.12776	0.134406
345		0.417404	0.420361	0.415599		0.346059	0.34685	0.371731		0.166206	0.166059	0.166494		0.324714	0.323421	0.327338		0.273268	0.269547	0.267627		0.169348	0.169069	0.166969		0.167258	0.165807	0.169866		0.147158	0.147655	0.145746		0.130178	0.127484	0.132298
348		0.420112	0.418567	0.417961		0.349526	0.344208	0.375512		0.162836	0.164339	0.16763		0.326289	0.328669	0.32507		0.273542	0.26966	0.267456		0.167608	0.171446	0.166855		0.164345	0.162001	0.168089		0.146199	0.146047	0.145859		0.1312	0.12958	0.130221
351		0.411039	0.421223	0.416893		0.347278	0.343318	0.37075		0.16487	0.165708	0.165966		0.325673	0.321725	0.330512		0.269139	0.269201	0.267152		0.16849	0.168714	0.163998		0.164051	0.163556	0.170849		0.144741	0.146506	0.143833		0.130992	0.129422	0.130081
354		0.419053	0.420039	0.41894		0.342241	0.345012	0.371332		0.168275	0.167416	0.164818		0.324359	0.325533	0.323761		0.267814	0.26528	0.268244		0.170306	0.169486	0.167045		0.167031	0.163578	0.168882		0.144564	0.145691	0.147298		0.130247	0.128675	0.130201
357		0.415141	0.420246	0.417534		0.346559	0.343691	0.374076		0.162918	0.166647	0.163854		0.326247	0.326546	0.329553		0.271825	0.271597	0.268757		0.171302	0.168145	0.164481		0.164787	0.162552	0.16715		0.144751	0.146015	0.148306		0.129315	0.12776	0.129242
360		0.414918	0.413956	0.412821		0.34907	0.343863	0.365546		0.161349	0.166013	0.164451		0.322784	0.320189	0.322206		0.270189	0.264625	0.26664		0.168516	0.168499	0.164671		0.164175	0.163788	0.167463		0.142314	0.142934	0.145962		0.131289	0.126845	0.128833
363		0.415208	0.416371	0.415993		0.343886	0.346032	0.364949		0.167903	0.166771	0.166069		0.322909	0.323848	0.32375		0.268837	0.267657	0.269981		0.167658	0.169018	0.16363		0.162917	0.16637	0.165217		0.147741	0.14472	0.143874		0.12857	0.126087	0.127255
366		0.413335	0.417222	0.418062		0.346368	0.342241	0.367835		0.164591	0.164667	0.164944		0.323149	0.322504	0.325922		0.267969	0.268172	0.264513		0.168062	0.166501	0.160037		0.165071	0.165917	0.167932		0.144783	0.144031	0.145838		0.129245	0.127032	0.129023
369		0.415587	0.415267	0.412056		0.344267	0.338751	0.369683		0.165788	0.165662	0.161972		0.323921	0.323602	0.32621		0.266371	0.264457	0.265007		0.167948	0.16769	0.164112		0.163337	0.163722	0.165899		0.145949	0.143467	0.144265		0.131468	0.12532	0.129931
372		0.411217	0.417751	0.415138		0.339832	0.338694	0.367622		0.164417	0.16186	0.166126		0.324317	0.321063	0.325794		0.269897	0.264897	0.264238		0.166322	0.163567	0.162322		0.162215	0.162122	0.167552		0.144824	0.144856	0.14443		0.129831	0.127258	0.128613
375		0.415107	0.418107	0.414215		0.341506	0.338507	0.367991		0.163011	0.164305	0.16608		0.323264	0.320551	0.323079		0.268819	0.263278	0.265785		0.168024	0.166969	0.162602		0.16175	0.164803	0.168603		0.144158	0.143572	0.144018		0.129374	0.126933	0.130501
378		0.414895	0.415957	0.414159		0.343225	0.340273	0.364991		0.162244	0.162709	0.160399		0.322252	0.320935	0.322802		0.26807	0.261968	0.266925		0.166385	0.167652	0.162132		0.164017	0.161184	0.166223		0.144293	0.144188	0.143843		0.12986	0.127484	0.127964
381		0.412588	0.41813	0.414992		0.345957	0.341968	0.367622		0.164312	0.161691	0.161409		0.322815	0.323506	0.321162		0.269532	0.264775	0.260593		0.164834	0.16831	0.162957		0.161104	0.162464	0.16648		0.141033	0.146903	0.143967		0.130674	0.123716	0.129402
384		0.414661	0.418682	0.412123		0.338084	0.335204	0.365717		0.160733	0.163603	0.163441		0.323139	0.320733	0.32014		0.268024	0.264186	0.267494		0.165161	0.166805	0.161357		0.162645	0.163799	0.165787		0.142064	0.145796	0.143484		0.129553	0.126559	0.128234
387		0.410938	0.417613	0.413856		0.339611	0.335865	0.361465		0.161663	0.165674	0.161409		0.321835	0.319826	0.321833		0.265146	0.260807	0.266611		0.167381	0.166198	0.161103		0.161897	0.162552	0.164904		0.14271	0.144689	0.143895		0.128124	0.124326	0.127974
390		0.412844	0.41882	0.416544		0.337467	0.340948	0.3631		0.163731	0.16151	0.16126		0.320113	0.31909	0.320886		0.26448	0.262539	0.258979		0.168188	0.164402	0.161802		0.166079	0.162718	0.165563		0.143158	0.144229	0.144121		0.128719	0.123785	0.128433
393		0.414249	0.408965	0.413709		0.337379	0.33473	0.363954		0.159397	0.161453	0.160445		0.320479	0.317095	0.31916		0.266142	0.262183	0.259378		0.161227	0.165414	0.162157		0.162725	0.161548	0.162915		0.141772	0.145524	0.143679		0.128332	0.12776	0.128433
396		0.408731	0.417969	0.413293		0.339905	0.335793	0.363584		0.161767	0.162075	0.160663		0.320792	0.321789	0.321439		0.265923	0.260761	0.260954		0.165212	0.166286	0.162995		0.162895	0.160577	0.163541		0.142595	0.14282	0.141448		0.127836	0.12593	0.127804
399		0.411083	0.418602	0.413856		0.336277	0.337645	0.36202		0.157816	0.163512	0.1625		0.316588	0.320445	0.320311		0.266599	0.261032	0.262207		0.164342	0.164566	0.160913		0.161988	0.159993	0.16734		0.142178	0.144992	0.141941		0.125484	0.124818	0.128573
402		0.411652	0.41782	0.415689		0.339626	0.333582	0.363143		0.163081	0.162019	0.161891		0.319592	0.32133	0.317883		0.261675	0.261472	0.263906		0.162791	0.166438	0.162043		0.162736	0.159529	0.164021		0.142022	0.143895	0.143124		0.131498	0.124818	0.128084

## Sheet: Supp Fig 2e
Time (s)		Fluorescence (F/Fmax)
		wt												F518Q
	Ca2+ (μM)	0				1				1000				0				0.1				1				10				100				1000
0		1.00838	1.01631	1.00223		0.997559	1.01879	0.971887		1.02248	1.0234	1.01444		1.00254	1.00939	1.0193		1.01146	0.996913	0.984454		1.01295	1.00254	1.02296		1.00283	1.03706	0.997639		1.01416	1.01818	0.994916		1.01765	1.01098	1.01505
3		1.01278	0.992345	1.00314		1.0047	1.00407	1.01467		1.0133	1.00879	1.00694		0.997769	1.01428	1.00695		0.999177	1.00325	1.00525		1.00402	1.00026	1.01226		0.999293	1.01725	1.00162		1.0072	1.01414	0.996276		1.01416	1.01225	1.01344
6		0.999829	1.00602	1.00217		0.997701	1.00381	0.997122		1.01356	1.00272	1.00971		1.00894	1.00677	1.00678		1.00518	0.999878	0.997226		1.01019	1.00898	1.00903		1.00274	1.00661	1.00817		1.00519	1.01543	1.01018		1.00511	1.00915	1.00908
9		1.01346	1.00211	0.997811		1.00372	1.01161	0.997364		1.01431	1.00766	1.00578		1.00362	1.00566	1.00528		1.00057	1.00948	1.00629		1.00384	0.998473	1.00024		0.999131	1.00645	1.00203		1.00887	1.00987	1.01366		0.999105	1.00109	1.00728
12		0.996917	1.01236	1.00084		1.00206	1.00132	1.00535		0.999318	1.00501	1.0089		1.00491	1.00761	1.00388		1.00713	1.00321	0.999549		1.00422	0.999973	1.00513		0.997418	1.00348	0.998653		1.00418	1.00869	1.0084		1.00333	0.997193	1.0014
15		1.00277	1.00584	0.997101		0.995947	1.00483	1.00799		1.00103	1.00345	1.00286		1.00021	0.998681	1.00295		1.0021	1.00141	1.00128		1.00707	0.993928	1.00029		1.00444	1.00178	1.00045		1.00735	0.993448	1.00342		1.00195	1.0034	1.00163
18		0.999772	1.00613	1.0052		0.997767	0.999773	1.00033		0.996248	0.998076	1.00714		1.00199	1.00367	1.00508		0.997095	1.00005	1.00146		1.00744	1.00184	0.997849		1.00365	0.999542	1.00039		0.99279	1.00029	1.00032		1.00362	0.999449	0.999819
21		0.998088	0.994972	0.998724		1.00302	0.995001	1.00347		1.00817	1.00772	1.00513		0.996902	1.00374	0.999296		0.993232	0.998907	1.00201		0.996915	1.00821	0.999448		1.00384	0.999496	1.00524		1.006	0.996282	1.00415		1.00196	1.00314	0.993824
24		1.0036	0.999393	0.994392		0.99564	0.997599	0.997496		1.00365	0.993525	1.00091		1.00649	0.998268	0.997879		0.99281	1.00194	0.995698		0.997695	0.994689	1.00305		1.00702	0.995679	1.00155		1.00137	0.995868	0.999078		0.998719	0.998778	1.00507
27		0.999601	1.00489	0.999825		1.00038	0.998553	1.0044		1.0035	0.994717	1.00306		1.0037	0.993323	1.00063		0.99535	1.00342	1.00111		0.995047	0.992036	1.0009		0.997534	0.998957	1.00006		0.993782	1.00067	0.99827		0.997573	0.997488	0.993588
30		0.99923	0.998269	1.00876		1.00015	0.997874	0.998112		0.995265	0.993919	1.00129		0.996913	0.998514	0.995719		1.00164	0.996357	0.997425		0.995629	0.998878	0.998496		0.998379	0.997925	0.993239		1.00011	1.00085	0.99963		0.996062	0.99953	0.995552
33		1.00181	0.996956	0.995102		0.999356	0.99586	0.997463		0.992151	0.992923	1.00099		1.00231	0.995779	0.99412		0.99411	0.994616	1.00011		0.996706	1.00147	0.989528		0.995058	1.00092	0.997733		0.994577	0.997501	0.994865		0.99803	1.0006	0.996004
36		0.994476	0.998109	0.995769		0.997646	0.989126	0.998057		0.997439	0.99486	0.999428		1.00071	0.993401	0.999707		0.991655	0.992521	1.00039		0.995849	0.99626	0.996623		0.997256	0.994533	1.0057		0.995816	1.00073	0.997104		0.994175	0.992884	0.99912
39		0.992691	1.00368	1.00642		0.998797	0.993346	0.999983		0.991278	0.997365	0.99387		0.995133	1.00236	0.994805		0.99612	0.99878	0.999711		0.991235	0.995463	0.996098		0.99905	0.997547	0.997721		0.991561	0.99278	1.00321		0.995149	1.00176	0.99366
42		0.992976	0.99719	0.998231		0.993942	0.996803	0.993842		0.98965	0.999838	0.987393		0.99778	0.994004	0.992726		1.00554	1.00045	0.996219		1.00038	0.997045	0.989626		0.999744	0.987529	1.00022		0.998925	0.993931	1.00181		0.992035	0.995598	0.992406
45		0.999401	0.993819	0.994436		1.00044	0.990611	0.999554		0.992315	0.994313	0.995165		0.99219	0.995589	0.996279		0.99902	1.00368	0.996754		0.991938	1.00221	0.990349		0.998309	0.988205	1.00022		0.991272	0.990596	0.998117		0.993719	0.995699	0.995644
48		0.994761	0.999583	0.992495		0.999586	0.994417	0.998651		0.990087	0.994761	0.985677		1.00175	0.991693	0.993526		0.999887	1.00167	0.995722		0.99386	0.996474	0.994674		0.998691	0.995071	0.997745		0.989898	0.993439	0.99829		0.988799	0.990293	0.995747
51		0.994047	0.984188	1.00059		0.994994	0.996528	0.9948		0.992195	0.992485	0.990172		0.998031	0.996415	0.992737		0.993232	1.00003	1.00305		0.991224	0.997724	0.990218		0.997453	0.994636	0.996612		0.992759	0.989278	0.989825		0.992856	0.99261	0.997403
54		0.995232	0.98537	0.999231		0.997789	0.993855	0.994789		0.98765	0.99056	0.988821		0.994631	0.994004	0.989961		0.994303	0.997001	1.00026		0.990883	0.992131	0.989604		1.00703	0.987392	0.999219		0.992966	0.988746	0.996931		0.995656	0.989226	0.99147
57		1.00017	1.00246	1.00753		1.01881	1.01623	1.02466		0.99639	1.00392	0.992309		0.993479	0.99685	1.00239		1.02037	0.996446	1.01602		1.01292	1.02141	1.01363		0.991125	0.989936	0.995798		1.01121	0.999292	0.991553		1.01035	1.00888	1.0028
60		0.900176	0.909725	0.914239		0.93983	0.88632	0.892608		0.884825	0.915784	0.92402		0.948732	1.00113	0.896864		0.912742	0.932693	0.904084		0.871616	0.894974	0.917095		0.941067	0.866969	0.90199		0.874516	0.870072	0.90939		0.88283	0.875355	0.876709
63		0.803793	0.797104	0.812921		0.832658	0.803364	0.810401		0.785877	0.779801	0.815288		0.812824	0.87542	0.805138		0.804728	0.829694	0.802184		0.793779	0.799935	0.808912		0.812896	0.778687	0.803405		0.77035	0.777141	0.814938		0.761828	0.760062	0.771388
66		0.730181	0.734037	0.737417		0.756318	0.724533	0.734567		0.705884	0.702969	0.716509		0.736039	0.763355	0.706957		0.73903	0.751177	0.742375		0.726048	0.717283	0.731596		0.712432	0.68833	0.719905		0.690909	0.694873	0.724514		0.662949	0.665134	0.684759
69		0.670903	0.676442	0.679646		0.703828	0.67268	0.672686		0.637756	0.632603	0.651553		0.666887	0.683049	0.649622		0.68143	0.691626	0.683175		0.657286	0.658287	0.66512		0.647195	0.619454	0.652613		0.621289	0.61475	0.653486		0.58524	0.583092	0.605298
72		0.621847	0.623575	0.623641		0.651985	0.621048	0.633079		0.581362	0.57854	0.582722		0.61421	0.623305	0.59423		0.636155	0.642512	0.63261		0.604936	0.595781	0.608455		0.579703	0.557454	0.588458		0.560386	0.55619	0.591783		0.526478	0.518673	0.542072
75		0.577331	0.585899	0.591032		0.611234	0.583998	0.589808		0.534384	0.534084	0.533376		0.567728	0.573183	0.544917		0.5923	0.600351	0.593674		0.557563	0.552622	0.561535		0.523328	0.502676	0.539602		0.505886	0.503443	0.536929		0.468011	0.459964	0.491864
78		0.553803	0.552629	0.557655		0.575612	0.553585	0.550664		0.4917	0.495034	0.496608		0.526084	0.529369	0.512399		0.558554	0.564373	0.56495		0.51509	0.506132	0.519466		0.473859	0.462547	0.493057		0.456375	0.453539	0.487679		0.421777	0.413593	0.441378
81		0.522308	0.537234	0.52493		0.541131	0.518507	0.519718		0.461886	0.46164	0.460106		0.496888	0.494172	0.479927		0.537841	0.541381	0.528598		0.483351	0.470197	0.48158		0.440483	0.423988	0.45057		0.422789	0.422307	0.447467		0.381254	0.378989	0.404063
84		0.504391	0.502009	0.512095		0.515373	0.497278	0.498115		0.428051	0.430522	0.425862		0.468627	0.46593	0.460092		0.513663	0.514148	0.509092		0.443834	0.433952	0.450494		0.407443	0.392811	0.4143		0.387261	0.382388	0.410812		0.347192	0.344203	0.370296
87		0.479392	0.486863	0.48954		0.492006	0.477204	0.480089		0.405284	0.408813	0.397364		0.449197	0.445837	0.434795		0.488462	0.490285	0.488121		0.420268	0.405358	0.424401		0.372192	0.359547	0.392667		0.358664	0.3557	0.377962		0.316731	0.314214	0.33401
90		0.461188	0.467952	0.474793		0.474524	0.463217	0.455768		0.384941	0.387335	0.380735		0.435392	0.4259	0.420662		0.476174	0.47282	0.466603		0.392319	0.382476	0.39834		0.345168	0.33958	0.360124		0.332235	0.332258	0.350152		0.290723	0.284336	0.311852
93		0.455264	0.458686	0.461248		0.461678	0.44395	0.447966		0.360939	0.369489	0.358404		0.417182	0.408977	0.405637		0.455234	0.462712	0.451471		0.367325	0.360712	0.372685		0.321903	0.30948	0.339293		0.309255	0.30677	0.326145		0.269736	0.265789	0.292788
96		0.441586	0.441992	0.452382		0.447649	0.431087	0.431172		0.347567	0.344531	0.337722		0.403856	0.395313	0.393571		0.445606	0.450156	0.4466		0.348396	0.338473	0.349877		0.303971	0.294557	0.315384		0.287453	0.285177	0.301944		0.250818	0.247009	0.270661
99		0.43302	0.437221	0.437519		0.433827	0.423346	0.418913		0.328951	0.331751	0.328522		0.386628	0.383704	0.384293		0.436303	0.437953	0.425033		0.335092	0.321135	0.331087		0.28612	0.276561	0.297738		0.270464	0.266949	0.282293		0.235309	0.23331	0.254744
102		0.422012	0.426452	0.426712		0.422549	0.415732	0.407193		0.31819	0.319004	0.316897		0.383468	0.375477	0.373656		0.427613	0.425473	0.420287		0.312866	0.308332	0.319875		0.269126	0.261637	0.284504		0.253176	0.251899	0.267774		0.218532	0.21578	0.240174
105		0.419186	0.419827	0.418586		0.409046	0.403877	0.395637		0.307527	0.309912	0.303324		0.376246	0.36495	0.36359		0.4202	0.417623	0.412398		0.299266	0.291852	0.304468		0.255382	0.252158	0.269075		0.2382	0.237409	0.252704		0.21137	0.207873	0.225717
108		0.412975	0.418237	0.412458		0.4027	0.395298	0.395803		0.296919	0.298193	0.292684		0.359474	0.354345	0.355969		0.406961	0.41197	0.409851		0.293706	0.285152	0.290507		0.243165	0.2423	0.257363		0.226034	0.226666	0.239136		0.198701	0.199906	0.21526
111		0.405837	0.407147	0.405635		0.394194	0.385267	0.385458		0.28819	0.29258	0.285631		0.361117	0.354903	0.354061		0.406312	0.4033	0.400955		0.279864	0.271742	0.282021		0.232221	0.229359	0.246841		0.213	0.214272	0.230077		0.193203	0.189937	0.207959
114		0.408135	0.408591	0.4083		0.392342	0.383793	0.379625		0.275451	0.280686	0.276077		0.35693	0.348708	0.348817		0.397057	0.397824	0.394408		0.270701	0.260485	0.266309		0.226633	0.219697	0.236615		0.203024	0.204858	0.214312		0.183141	0.18141	0.196279
117		0.401668	0.408635	0.4031		0.386237	0.376762	0.376148		0.272884	0.279614	0.268305		0.347483	0.341765	0.346691		0.392183	0.389545	0.38909		0.258518	0.25193	0.261031		0.214868	0.211994	0.227921		0.199306	0.196427	0.206153		0.175848	0.172843	0.187271
120		0.39817	0.398873	0.403027		0.376723	0.371598	0.371074		0.26823	0.271528	0.263965		0.347585	0.341865	0.342041		0.393037	0.389167	0.385351		0.250377	0.243005	0.250913		0.210495	0.206928	0.21786		0.191136	0.191017	0.199323		0.168697	0.169856	0.182624
123		0.392402	0.398552	0.399681		0.377918	0.371132	0.364505		0.263139	0.267753	0.25689		0.341504	0.339722	0.338408		0.388368	0.390391	0.382158		0.241093	0.237508	0.246457		0.207267	0.198285	0.214947		0.185167	0.181652	0.193137		0.167033	0.166441	0.176187
126		0.393416	0.39737	0.396146		0.369237	0.363836	0.364505		0.255885	0.26005	0.255916		0.337785	0.338784	0.336111		0.381363	0.383438	0.376033		0.234798	0.230785	0.242186		0.198799	0.194182	0.208884		0.173404	0.177963	0.185459		0.161809	0.162478	0.173226
129		0.387377	0.391373	0.389613		0.370103	0.366042	0.36018		0.253274	0.25528	0.248387		0.337648	0.331606	0.332455		0.377765	0.377292	0.378269		0.23003	0.218921	0.23128		0.195525	0.190055	0.202715		0.17519	0.172857	0.180663		0.161241	0.154388	0.166152
132		0.385207	0.393197	0.392814		0.364919	0.361758	0.357285		0.245714	0.249897	0.24573		0.339154	0.333604	0.328913		0.379281	0.376977	0.368094		0.226174	0.21954	0.225335		0.192552	0.184943	0.195991		0.168601	0.167998	0.176563		0.157042	0.154927	0.164774
135		0.390746	0.388483	0.391916		0.361948	0.358248	0.356504		0.246664	0.246406	0.240183		0.332673	0.330189	0.328364		0.372012	0.376232	0.364454		0.219725	0.216423	0.217779		0.185252	0.182777	0.1948		0.164708	0.164939	0.168865		0.155165	0.150984	0.16173
138		0.382008	0.388265	0.391655		0.359197	0.353529	0.354809		0.241005	0.243583	0.240427		0.331487	0.327688	0.32969		0.375093	0.370881	0.366603		0.212969	0.212853	0.21548		0.182811	0.181195	0.1858		0.162095	0.162981	0.166493		0.153309	0.149632	0.158059
141		0.387362	0.386878	0.392351		0.362475	0.351111	0.351486		0.237935	0.24296	0.235755		0.329068	0.326371	0.32737		0.367776	0.366906	0.360279		0.207069	0.207058	0.213356		0.17698	0.176461	0.190707		0.15942	0.157738	0.16275		0.150682	0.149175	0.154204
144		0.386092	0.38682	0.383282		0.359734	0.349075	0.352498		0.234505	0.240191	0.234282		0.329091	0.32646	0.331655		0.368197	0.367134	0.359919		0.206981	0.202239	0.210016		0.177524	0.171097	0.185671		0.154628	0.155082	0.158722		0.147365	0.146482	0.152137
147		0.38455	0.384617	0.384282		0.354298	0.351185	0.350924		0.234658	0.240246	0.232433		0.330152	0.32329	0.327576		0.366825	0.367903	0.357857		0.20385	0.196384	0.205417		0.174146	0.172805	0.181436		0.151395	0.15279	0.157045		0.145062	0.142478	0.14897
150		0.385421	0.389811	0.382065		0.355778	0.351398	0.344123		0.231216	0.23344	0.229588		0.325485	0.322598	0.326022		0.364322	0.36601	0.360553		0.199741	0.195599	0.200982		0.172734	0.170719	0.181754		0.150806	0.152878	0.156636		0.143581	0.143108	0.145916
153		0.383565	0.385054	0.384629		0.350166	0.350252	0.351783		0.229949	0.23309	0.225381		0.32876	0.321906	0.322423		0.362926	0.359915	0.353583		0.199324	0.195099	0.199734		0.174782	0.167578	0.179313		0.148421	0.151117	0.15316		0.143084	0.144449	0.145659
156		0.381352	0.379845	0.384774		0.348094	0.345767	0.34398		0.227982	0.229753	0.227329		0.326056	0.324261	0.324902		0.361036	0.362225	0.351657		0.195742	0.192291	0.192409		0.169264	0.169847	0.176364		0.150104	0.149199	0.152291		0.143064	0.142204	0.141659
159		0.381909	0.381756	0.385803		0.347864	0.345438	0.341966		0.224563	0.229983	0.224938		0.321332	0.323971	0.321109		0.364201	0.357076	0.349856		0.190677	0.190435	0.196318		0.167494	0.166145	0.17312		0.147233	0.147035	0.151054		0.142171	0.141706	0.14461
162		0.382794	0.384266	0.382558		0.348248	0.344982	0.343573		0.222968	0.226602	0.222414		0.32771	0.321749	0.32136		0.363539	0.359019	0.350465		0.188843	0.187757	0.192759		0.165631	0.166558	0.173651		0.148545	0.145579	0.147015		0.140356	0.137824	0.142173
165		0.379696	0.381173	0.384195		0.351591	0.344484	0.342968		0.22465	0.225803	0.219148		0.323249	0.322151	0.323086		0.359556	0.359676	0.351471		0.184108	0.184069	0.191861		0.163363	0.163543	0.173144		0.147212	0.143671	0.145308		0.143541	0.139358	0.139932
168		0.377811	0.38272	0.382775		0.343085	0.339277	0.342462		0.223317	0.22368	0.222259		0.319153	0.322084	0.318207		0.353647	0.354817	0.349906		0.185734	0.185865	0.188325		0.165874	0.162833	0.171221		0.145901	0.14252	0.145226		0.141745	0.13946	0.139675
171		0.382223	0.385915	0.383383		0.34485	0.341249	0.347172		0.217232	0.221973	0.221019		0.320009	0.319684	0.318778		0.355067	0.353366	0.348067		0.183833	0.182046	0.185795		0.166302	0.162798	0.170797		0.143288	0.143002	0.144684		0.139767	0.13887	0.140127
174		0.382365	0.384587	0.38376		0.344423	0.338673	0.341603		0.218991	0.218888	0.21804		0.319998	0.320544	0.317716		0.354333	0.355562	0.351458		0.184657	0.180451	0.186989		0.163132	0.159612	0.168296		0.142544	0.143346	0.14448		0.140122	0.138139	0.139623
177		0.377811	0.379393	0.381718		0.344083	0.341143	0.339699		0.21815	0.217236	0.218129		0.322348	0.320443	0.319315		0.355356	0.352583	0.342886		0.183833	0.181213	0.182609		0.161813	0.159359	0.16451		0.143185	0.141428	0.143242		0.138297	0.136695	0.138287
180		0.380566	0.382938	0.377879		0.343918	0.339256	0.338005		0.218478	0.215605	0.215107		0.320328	0.320734	0.319235		0.357137	0.350362	0.342451		0.180625	0.17775	0.183134		0.161917	0.159577	0.166008		0.142565	0.142392	0.140615		0.134178	0.136106	0.138502
183		0.380966	0.375409	0.377893		0.339764	0.339054	0.339644		0.216249	0.214599	0.217099		0.32018	0.319628	0.316036		0.354513	0.350527	0.342998		0.17778	0.175882	0.180857		0.159083	0.162431	0.165241		0.142203	0.143435	0.141617		0.136156	0.135954	0.137803
186		0.37921	0.380356	0.381008		0.342307	0.338132	0.340844		0.212687	0.214774	0.212914		0.317978	0.315442	0.316402		0.352937	0.351448	0.342476		0.176736	0.17731	0.178809		0.158331	0.158385	0.165489		0.141594	0.142815	0.141617		0.13781	0.134033	0.138667
189		0.380966	0.38037	0.377024		0.338142	0.338164	0.337432		0.211682	0.213275	0.212859		0.323055	0.318713	0.318356		0.350169	0.347359	0.339681		0.178197	0.174728	0.180244		0.161304	0.158924	0.164109		0.138475	0.1413	0.140155		0.136227	0.134053	0.13333
192		0.378853	0.379378	0.378096		0.340795	0.339585	0.337113		0.210153	0.213461	0.209936		0.320477	0.317954	0.313248		0.35059	0.343573	0.339768		0.175769	0.173098	0.178404		0.157949	0.158821	0.167069		0.136978	0.139706	0.139909		0.133255	0.134287	0.13514
195		0.374427	0.378721	0.373547		0.338822	0.339298	0.337554		0.209825	0.210135	0.213235		0.315799	0.315107	0.313808		0.345571	0.346665	0.341979		0.173363	0.172776	0.175535		0.156584	0.156311	0.161761		0.138651	0.138634	0.13995		0.135233	0.13509	0.135109
198		0.37871	0.37573	0.371229		0.340795	0.33932	0.335562		0.209104	0.210911	0.212981		0.314624	0.314371	0.317773		0.345006	0.341352	0.340724		0.172726	0.172277	0.178853		0.156769	0.15411	0.163601		0.138052	0.138841	0.13949		0.134706	0.134998	0.134945
201		0.374042	0.381129	0.377922		0.338471	0.332904	0.337521		0.209486	0.207509	0.208187		0.314704	0.312596	0.314174		0.346967	0.340772	0.335879		0.172913	0.171003	0.173586		0.154849	0.156139	0.162375		0.139343	0.138428	0.13767		0.132981	0.133637	0.137916
204		0.378082	0.37627	0.377285		0.33789	0.336064	0.337146		0.210415	0.208679	0.207633		0.316358	0.312652	0.310266		0.346979	0.338336	0.339817		0.172792	0.172229	0.179061		0.158967	0.154133	0.162823		0.139177	0.137651	0.139848		0.134432	0.13388	0.134184
207		0.374756	0.375701	0.370824		0.337726	0.334972	0.3385		0.204483	0.207016	0.207633		0.314898	0.315744	0.312997		0.345427	0.34115	0.338612		0.17455	0.170646	0.173619		0.156746	0.154798	0.165807		0.138021	0.136824	0.138601		0.135051	0.132407	0.134667
210		0.376084	0.378794	0.382196		0.340499	0.33599	0.332524		0.202309	0.207366	0.207246		0.316677	0.311792	0.312254		0.340805	0.340317	0.332636		0.170122	0.167791	0.172425		0.155045	0.155955	0.160664		0.13673	0.135368	0.136975		0.133144	0.13385	0.132364
213		0.372214	0.372009	0.377748		0.336706	0.334272	0.335055		0.210655	0.206907	0.203094		0.311806	0.311669	0.314985		0.346329	0.341945	0.337916		0.169529	0.170634	0.171736		0.155797	0.151852	0.16136		0.140117	0.138654	0.138079		0.134838	0.130771	0.133516
216		0.372057	0.373877	0.376082		0.332837	0.329521	0.331842		0.20256	0.205736	0.203659		0.31265	0.315666	0.314277		0.341576	0.344141	0.336525		0.169133	0.168183	0.169655		0.156688	0.154121	0.159626		0.137194	0.136116	0.138141		0.132667	0.13382	0.13403
219		0.3726	0.372636	0.374996		0.334854	0.331822	0.331556		0.204832	0.203066	0.20595		0.308805	0.31129	0.313111		0.34089	0.340166	0.332885		0.171243	0.168171	0.170465		0.156179	0.153411	0.161927		0.13578	0.136873	0.137997		0.133377	0.13007	0.131922
222		0.373428	0.375599	0.377285		0.33595	0.328016	0.332029		0.202833	0.206951	0.203216		0.312775	0.310307	0.311591		0.342683	0.33927	0.330537		0.169122	0.16597	0.171834		0.154201	0.152505	0.16116		0.138837	0.135831	0.136259		0.132819	0.130984	0.130832
225		0.376169	0.376708	0.37588		0.3323	0.330242	0.332304		0.206165	0.203591	0.19861		0.309718	0.309504	0.306804		0.343068	0.338311	0.331195		0.16609	0.167481	0.168024		0.153507	0.154477	0.160122		0.134189	0.134404	0.136566		0.132606	0.133891	0.130894
228		0.373271	0.375949	0.377401		0.329834	0.330889	0.329861		0.202975	0.203701	0.204356		0.310437	0.308186	0.308198		0.337785	0.334399	0.32871		0.16553	0.166267	0.168593		0.152038	0.151164	0.158789		0.137463	0.134365	0.136985		0.135629	0.129379	0.130698
231		0.373728	0.372403	0.375865		0.333495	0.332756	0.33116		0.204996	0.19951	0.203825		0.308942	0.306925	0.309992		0.337123	0.33426	0.327195		0.165178	0.166767	0.168626		0.151031	0.15333	0.155191		0.135934	0.136332	0.133448		0.130202	0.128992	0.132292
234		0.369488	0.373979	0.372968		0.330689	0.331695	0.332667		0.200637	0.20508	0.202319		0.308999	0.306601	0.307855		0.340733	0.337049	0.328126		0.170089	0.165125	0.169502		0.154282	0.152368	0.155817		0.135242	0.139274	0.134071		0.134026	0.130842	0.131449
237		0.370516	0.374694	0.37404		0.329429	0.327082	0.328882		0.200888	0.200101	0.201976		0.309102	0.308465	0.306987		0.33468	0.332077	0.326288		0.163047	0.166089	0.167673		0.14992	0.149995	0.160511		0.137659	0.132702	0.134736		0.130882	0.130618	0.130636
240		0.374185	0.376503	0.376734		0.327938	0.328768	0.331281		0.200801	0.199062	0.196584		0.313129	0.309928	0.309809		0.335197	0.332885	0.323368		0.165761	0.1681	0.167432		0.151714	0.150614	0.158459		0.137628	0.136293	0.136638		0.131237	0.131655	0.130708
243		0.370544	0.373891	0.371403		0.33093	0.328493	0.326824		0.198004	0.20172	0.197968		0.308417	0.306791	0.305582		0.332778	0.329591	0.324673		0.165541	0.163816	0.167279		0.152014	0.149697	0.155345		0.13516	0.133499	0.134347		0.131125	0.130568	0.131562
246		0.377269	0.369587	0.375517		0.327675	0.326626	0.326527		0.199108	0.198208	0.200005		0.307424	0.309169	0.30797		0.334246	0.330323	0.323716		0.162838	0.160627	0.165472		0.149724	0.151072	0.158541		0.134375	0.135506	0.135636		0.129715	0.128017	0.129567
249		0.37013	0.372184	0.3763		0.326162	0.323477	0.327154		0.198343	0.197048	0.198455		0.30569	0.307405	0.305684		0.33267	0.329995	0.326226		0.159696	0.163864	0.164585		0.152327	0.149181	0.155993		0.13515	0.131847	0.133959		0.130577	0.131472	0.128745
252		0.370458	0.372053	0.379284		0.329812	0.324474	0.324832		0.195579	0.196031	0.197536		0.307926	0.306244	0.305707		0.332309	0.326032	0.317703		0.160289	0.166137	0.166162		0.151714	0.151622	0.15446		0.134292	0.132358	0.135891		0.130314	0.127478	0.130996
255		0.370144	0.372345	0.370114		0.328026	0.326775	0.326229		0.197513	0.197256	0.195388		0.302302	0.303844	0.304073		0.330491	0.327686	0.322884		0.161058	0.163114	0.164542		0.151367	0.150969	0.155581		0.133569	0.135565	0.134051		0.130628	0.129683	0.128971
258		0.372172	0.371717	0.372403		0.327872	0.32616	0.324139		0.196671	0.198624	0.197636		0.304823	0.306278	0.307353		0.333717	0.332834	0.324996		0.160784	0.164935	0.164443		0.150337	0.150121	0.156336		0.137184	0.132545	0.134644		0.130912	0.12758	0.129649
261		0.368674	0.373103	0.372185		0.322392	0.324325	0.323852		0.192498	0.19637	0.196185		0.304732	0.307148	0.302657		0.32723	0.328102	0.321318		0.162904	0.162234	0.163173		0.150036	0.149571	0.154696		0.134695	0.132171	0.134337		0.130425	0.128606	0.127428
264		0.371187	0.369441	0.374127		0.32648	0.325534	0.328375		0.196038	0.193722	0.193263		0.301651	0.301701	0.304439		0.32806	0.3239	0.319753		0.162608	0.163662	0.162253		0.150672	0.146304	0.152219		0.133105	0.13284	0.133345		0.130314	0.127509	0.129876
267		0.369545	0.371469	0.371635		0.325856	0.322067	0.324689		0.19476	0.195155	0.195898		0.305222	0.299792	0.307924		0.324269	0.322032	0.31979		0.160234	0.161401	0.159538		0.150349	0.147702	0.155298		0.133549	0.131089	0.132589		0.129675	0.13011	0.129639
270		0.370458	0.367062	0.371157		0.323357	0.325471	0.322499		0.193219	0.194543	0.195466		0.301606	0.305351	0.308049		0.325569	0.321729	0.317989		0.161487	0.162412	0.162746		0.151378	0.147679	0.155415		0.135222	0.131089	0.134358		0.127686	0.127397	0.129886
273		0.363134	0.37217	0.369781		0.32374	0.322554	0.325558		0.193743	0.193941	0.191303		0.302507	0.304424	0.29988		0.325617	0.32231	0.319268		0.158806	0.163483	0.160808		0.151656	0.147657	0.154201		0.135377	0.133017	0.131873		0.128549	0.127204	0.128076
276		0.369316	0.368113	0.371258		0.318819	0.322491	0.319472		0.192553	0.194499	0.195709		0.30091	0.304771	0.301594		0.32729	0.320934	0.315293		0.158521	0.159187	0.158432		0.150719	0.145995	0.154295		0.132599	0.132388	0.130779		0.129827	0.125557	0.127809
279		0.368731	0.3716	0.371925		0.321022	0.322077	0.322433		0.192891	0.193109	0.191569		0.303694	0.301131	0.298075		0.323427	0.318158	0.316013		0.159301	0.160306	0.160008		0.152061	0.144883	0.154602		0.133683	0.133096	0.132681		0.129441	0.12634	0.128724
282		0.368602	0.367806	0.368955		0.318589	0.318589	0.320166		0.189679	0.193044	0.191857		0.301389	0.303174	0.302462		0.323535	0.322184	0.314821		0.157982	0.15914	0.160501		0.149365	0.147496	0.153434		0.13234	0.133548	0.129389		0.127879	0.127732	0.128858
285		0.367831	0.365092	0.368723		0.324836	0.321855	0.323379		0.192411	0.189159	0.190539		0.299107	0.30189	0.301343		0.321008	0.320947	0.315777		0.157367	0.159509	0.158257		0.149076	0.145926	0.154201		0.131008	0.130214	0.133857		0.127007	0.128616	0.12641
288		0.36806	0.369455	0.367666		0.318501	0.320381	0.31736		0.192389	0.188733	0.191735		0.300739	0.302873	0.303582		0.3196	0.3186	0.313963		0.157664	0.160889	0.160348		0.149319	0.145662	0.156324		0.133776	0.133027	0.129838		0.127382	0.126452	0.128909
291		0.365961	0.370127	0.365855		0.318194	0.321388	0.324513		0.19028	0.19021	0.193041		0.302667	0.301544	0.300554		0.319504	0.318574	0.315193		0.158576	0.155713	0.158826		0.148902	0.147542	0.151511		0.131359	0.13284	0.131699		0.126976	0.127905	0.12895
294		0.363277	0.366756	0.36558		0.322173	0.318917	0.31693		0.189931	0.191074	0.18921		0.296392	0.295606	0.303125		0.321513	0.317742	0.313056		0.157444	0.157593	0.157709		0.147329	0.146338	0.151653		0.13358	0.130765	0.132394		0.129827	0.126746	0.124488
297		0.36589	0.365807	0.364189		0.320452	0.322247	0.319032		0.191777	0.189619	0.189222		0.299198	0.300305	0.300977		0.31895	0.316732	0.30841		0.15695	0.156641	0.156866		0.148856	0.145731	0.152714		0.132867	0.13164	0.13263		0.12579	0.125984	0.126863
300		0.366404	0.36591	0.368405		0.320584	0.316256	0.318152		0.188685	0.191884	0.188004		0.297601	0.301143	0.297309		0.319094	0.316353	0.310472		0.155412	0.153535	0.157183		0.147942	0.145868	0.149223		0.132516	0.131847	0.129297		0.128802	0.125578	0.128128
303		0.367817	0.366668	0.365681		0.320222	0.317571	0.31835		0.1904	0.19161	0.190096		0.297384	0.29814	0.29844		0.319179	0.31253	0.306198		0.153961	0.15482	0.157983		0.149573	0.144447	0.151759		0.130853	0.13287	0.132415		0.125556	0.127295	0.126102
306		0.363391	0.366464	0.366753		0.319477	0.318907	0.315995		0.189384	0.190998	0.188568		0.299141	0.295316	0.297126		0.316699	0.31547	0.308658		0.155225	0.156474	0.157545		0.147537	0.144115	0.153599		0.1317	0.131827	0.130176		0.127352	0.126431	0.129403
309		0.357752	0.368682	0.366174		0.320145	0.31773	0.317481		0.187494	0.192245	0.187904		0.300944	0.298921	0.300371		0.314846	0.314259	0.310336		0.155401	0.156843	0.156954		0.148012	0.143736	0.151759		0.130771	0.130273	0.131208		0.124887	0.123474	0.126009
312		0.36075	0.368653	0.366883		0.320156	0.313583	0.316765		0.186041	0.188853	0.187218		0.298571	0.300104	0.296829		0.31842	0.313766	0.308596		0.15684	0.15513	0.157764		0.144356	0.144527	0.151157		0.132371	0.130519	0.13173		0.125475	0.124297	0.126184
315		0.362221	0.365063	0.363262		0.315158	0.315609	0.315203		0.186238	0.186763	0.188269		0.298982	0.294612	0.300874		0.316531	0.31523	0.30846		0.153961	0.155879	0.158892		0.145686	0.143289	0.15091		0.131886	0.128207	0.130452		0.125861	0.125659	0.127336
318		0.365504	0.364611	0.366941		0.312933	0.315312	0.315489		0.188543	0.189477	0.186575		0.295194	0.294389	0.298589		0.316158	0.31311	0.311541		0.155807	0.1567	0.155497		0.145166	0.144734	0.150945		0.133972	0.130066	0.129654		0.12579	0.125019	0.125783
321		0.362835	0.364086	0.365956		0.31723	0.312746	0.315291		0.189319	0.18859	0.186265		0.296357	0.293384	0.295218		0.31138	0.310359	0.304857		0.15528	0.155475	0.155048		0.143465	0.145697	0.150697		0.129221	0.131069	0.131239		0.124085	0.125425	0.125115
324		0.366047	0.365034	0.363696		0.315443	0.317136	0.316171		0.187014	0.189827	0.186332		0.292684	0.295528	0.298006		0.317024	0.311836	0.305552		0.156235	0.152405	0.156318		0.147086	0.143633	0.14973		0.129996	0.129358	0.130155		0.126266	0.124379	0.126596
327		0.364676	0.363779	0.362523		0.313448	0.314686	0.310812		0.186762	0.185111	0.18776		0.292033	0.294869	0.29355		0.315664	0.30988	0.307627		0.153511	0.154701	0.157709		0.145189	0.143461	0.152101		0.130605	0.131168	0.130411		0.124968	0.125496	0.125526
330		0.357352	0.363137	0.365536		0.313766	0.313	0.313255		0.185823	0.18719	0.186387		0.293859	0.294746	0.296144		0.308552	0.308151	0.305006		0.154115	0.153321	0.154315		0.14387	0.143347	0.150013		0.12822	0.130981	0.128744		0.12514	0.123362	0.124189
333		0.358252	0.362159	0.362088		0.314369	0.310869	0.312407		0.187079	0.184783	0.184262		0.292398	0.29555	0.28962		0.311139	0.31176	0.305652		0.152017	0.155665	0.154249		0.142968	0.142648	0.150308		0.129913	0.128069	0.131188		0.124481	0.122661	0.122986
336		0.360165	0.366376	0.360654		0.315903	0.309511	0.310757		0.186183	0.183689	0.183553		0.29508	0.296945	0.294122		0.313655	0.305034	0.305577		0.154302	0.155237	0.152946		0.145663	0.142269	0.149541		0.130027	0.129938	0.130033		0.124136	0.123779	0.12348
339		0.362478	0.365705	0.364957		0.309546	0.3137	0.311263		0.186249	0.1851	0.18321		0.290071	0.293742	0.293527		0.308299	0.308567	0.300297		0.152995	0.1525	0.157249		0.14188	0.143163	0.147784		0.127579	0.128413	0.127722		0.121996	0.123921	0.12602
342		0.358095	0.363137	0.365319		0.314391	0.310604	0.309403		0.185484	0.184542	0.183918		0.291805	0.295929	0.292545		0.31085	0.304416	0.302347		0.148084	0.152429	0.153953		0.143696	0.141559	0.148786		0.12855	0.126239	0.127957		0.125962	0.123972	0.125249
345		0.359151	0.365019	0.361799		0.31176	0.311091	0.313321		0.183987	0.182737	0.181582		0.288074	0.292369	0.292762		0.30777	0.307621	0.29944		0.151391	0.152583	0.151917		0.145918	0.143496	0.148704		0.128922	0.129633	0.130166		0.122787	0.121655	0.123727
348		0.358509	0.357475	0.364261		0.311574	0.314156	0.310966		0.18449	0.184728	0.184394		0.292261	0.294836	0.291448		0.30866	0.306864	0.298943		0.152006	0.152429	0.150997		0.146103	0.140814	0.149305		0.128591	0.12983	0.128295		0.126956	0.122559	0.12384
351		0.360008	0.359139	0.363667		0.309579	0.311685	0.312627		0.184556	0.18219	0.183188		0.290641	0.293954	0.287803		0.308516	0.304895	0.296893		0.151786	0.153928	0.155826		0.142528	0.142693	0.147218		0.129221	0.128866	0.130298		0.126094	0.122631	0.121969
354		0.35798	0.359795	0.366		0.310138	0.311961	0.310525		0.185364	0.184214	0.182069		0.29249	0.294322	0.289917		0.309093	0.302851	0.298694		0.148809	0.153952	0.151818		0.14313	0.141582	0.146333		0.13137	0.127735	0.130298		0.121621	0.124724	0.125331
357		0.362178	0.366187	0.359104		0.308045	0.310614	0.309535		0.182731	0.183251	0.181859		0.290094	0.289421	0.292248		0.305567	0.299709	0.295154		0.153104	0.154047	0.155333		0.141834	0.143427	0.147218		0.127435	0.127567	0.127129		0.124684	0.12133	0.125886
360		0.359108	0.35714	0.365073		0.309524	0.307157	0.30992		0.181278	0.180953	0.183453		0.288633	0.29382	0.290922		0.304315	0.303078	0.29826		0.150193	0.148502	0.152694		0.143604	0.140516	0.146581		0.129211	0.129161	0.127998		0.123315	0.123535	0.123244
363		0.36125	0.364129	0.361712		0.308297	0.310964	0.307741		0.183277	0.18382	0.183221		0.288302	0.296287	0.292648		0.303425	0.29938	0.296471		0.148853	0.152976	0.151282		0.142875	0.141685	0.146357		0.127662	0.127479	0.128468		0.12371	0.122305	0.125475
366		0.359708	0.361678	0.363378		0.308461	0.308419	0.309073		0.184807	0.182233	0.184992		0.286169	0.289343	0.287392		0.303894	0.300314	0.297054		0.151775	0.151274	0.152497		0.143928	0.139942	0.147902		0.127517	0.127499	0.126178		0.123781	0.12195	0.123696
369		0.359437	0.359226	0.358612		0.305228	0.307804	0.304979		0.179465	0.181489	0.181184		0.289546	0.293876	0.287049		0.306073	0.297197	0.295452		0.149622	0.150037	0.15161		0.145143	0.14118	0.14743		0.126825	0.127627	0.128755		0.121732	0.121594	0.122513
372		0.354011	0.362962	0.354671		0.307705	0.308928	0.306905		0.182163	0.180953	0.18218		0.286146	0.291755	0.287437		0.304051	0.298119	0.296769		0.147996	0.149954	0.152782		0.142852	0.141455	0.146451		0.125958	0.127882	0.127057		0.123457	0.121879	0.122051
375		0.357052	0.355914	0.359626		0.309075	0.306065	0.306113		0.17953	0.181643	0.179789		0.289557	0.288651	0.285998		0.303605	0.302157	0.294619		0.148963	0.151144	0.14965		0.140029	0.142785	0.147442		0.126185	0.129584	0.126219		0.121235	0.122204	0.121444
378		0.357538	0.362407	0.358887		0.3089	0.305567	0.304528		0.181617	0.179531	0.179922		0.285484	0.289042	0.286078		0.297407	0.303305	0.294793		0.148512	0.151608	0.15046		0.141302	0.139484	0.1473		0.127982	0.125207	0.128888		0.123943	0.122976	0.122771
381		0.359779	0.360452	0.357685		0.304625	0.306341	0.305221		0.180579	0.180275	0.182645		0.28747	0.289488	0.288854		0.29967	0.300188	0.294271		0.147117	0.149609	0.151194		0.142169	0.14212	0.14526		0.129201	0.127902	0.125626		0.1237	0.121889	0.123377
384		0.354054	0.360379	0.358641		0.304998	0.3037	0.304341		0.178154	0.179771	0.17918		0.285952	0.287457	0.281062		0.298731	0.297551	0.294607		0.148336	0.147288	0.149453		0.141973	0.140733	0.146097		0.128271	0.127085	0.126945		0.122432	0.118545	0.122154
387		0.356424	0.355287	0.357033		0.305809	0.303775	0.304737		0.179814	0.181599	0.17887		0.288873	0.286318	0.285484		0.301331	0.295355	0.291389		0.148534	0.15018	0.151544		0.140133	0.140046	0.145625		0.12667	0.127272	0.129327		0.121428	0.121106	0.122472
390		0.35424	0.356848	0.354671		0.303069	0.304358	0.305144		0.178842	0.177944	0.179102		0.284332	0.287769	0.284787		0.298117	0.296503	0.289898		0.147721	0.150382	0.151424		0.141163	0.138326	0.143561		0.128436	0.125256	0.126761		0.12227	0.121513	0.122462
393		0.357366	0.356979	0.360307		0.305217	0.307073	0.303482		0.181027	0.178765	0.178637		0.28553	0.285849	0.283244		0.299622	0.299179	0.293799		0.147205	0.149466	0.151522		0.141603	0.13922	0.14769		0.125968	0.127272	0.128663		0.120231	0.120436	0.122123
396		0.360636	0.3573	0.353121		0.305359	0.300774	0.303493		0.180054	0.177441	0.178449		0.286705	0.2872	0.28489		0.299189	0.29538	0.289277		0.146732	0.149942	0.150657		0.141232	0.139518	0.145095		0.127445	0.125738	0.125166		0.122168	0.120171	0.121938
399		0.359979	0.357942	0.354831		0.304581	0.30387	0.301028		0.17764	0.17813	0.178062		0.283305	0.289031	0.283941		0.295843	0.293134	0.29129		0.148238	0.148942	0.146661		0.140758	0.138177	0.146003		0.128085	0.12563	0.125994		0.122574	0.121015	0.121526
402		0.353455	0.358424	0.360973		0.303617	0.301717	0.303614		0.178099	0.179323	0.17608		0.283613	0.288573	0.281793		0.298755	0.293525	0.290892		0.147139	0.149382	0.148643		0.139728	0.140905	0.143585		0.126867	0.123859	0.126914		0.121864	0.12012	0.122421
Ca2+(μM)		Scrambling Activity
		wt (n=3)				F518Q n=3
0		0.00173849	-0.00884982	0.00710578		0.390542	0.409246	0.387063
0.1		0.292214	0.261068	0.274672		0.138927	0.127993	0.163345
1		0.185622	0.180623	0.0813036		1.20521	1.23204	1.19717
10		0.448362	0.456704	0.413416		1.38018	1.39323	1.32174
100		0.709191	0.736912	0.731052		1.52224	1.50882	1.48447
1000		1.00067	0.990939	1.00839		1.56905	1.57212	1.55392

## Sheet: Supp Fig 2f
Time (s)		Fluorescence (F/Fmax)
		wt												F518Y
	Ca2+ (μM)	0				1				1000				0				0.1				1				10				100				1000
0		1.01121	1.00838	1.01512		1.017	1.01407	1.00395		1.02479	1.01309	1.00989		1.01045	1.01565	1.00004		1.02325	1.0177	1.01171		1.00652	1.00518	0.995066		1.0114	1.02904	1.0193		1.02252	1.01055	1.01547		1.00607	0.995187	1.02732
3		1.01179	1.01037	1.01261		1.01575	1.00989	0.994613		1.01696	1.00625	1.02256		1.0107	1.00402	1.00084		1.00684	1.00856	1.00991		1.01061	1.02628	1.00503		1.00698	1.0041	1.01044		1.01416	1.0086	1.01074		0.999845	1.00698	1.01925
6		1.00799	1.00483	1.01121		1.01212	1.00356	1.00567		1.00557	1.01458	1.01272		1.01295	1.00605	1.00846		1.00252	1.01816	1.01036		1.00715	1.00917	1.00426		1.00462	1.01428	1.00912		1.00616	1.01062	1.01289		1.00231	1.01419	1.00889
9		1.00433	1.00476	1.00777		1.00406	1.00726	1.00428		1.00819	1.00736	1.01348		1.01044	1.00213	1.00577		1.00753	1.00961	1.00761		1.00379	1.00092	1.00087		1.00993	1.01114	1.00577		1.0035	1.00577	1.007		0.998793	1.00925	1.01049
12		1.0056	1.00726	1.00604		1.00269	1.00466	1.00054		1.01103	1.00543	1.00441		1.00217	1.01046	1.00826		1.00625	1.00658	1.01501		1.0037	1.00852	1.00188		1.01222	1.00413	0.998137		1.00157	1.00337	1.0009		1.00506	1.00455	1.00988
15		0.99994	1.00882	1.00091		1.00669	1.00653	1.0054		1.0109	1.00585	1.00693		1.00428	1.00024	1.0011		1.00031	1.00209	0.997646		0.996479	1.01115	1.00475		1.00069	1.00558	1.00371		1.01296	1.00442	1.00685		1.00171	1.00444	1.00443
18		1.00526	0.999663	1.00503		1.00275	0.997571	0.998295		1.01	1.00316	1.00589		0.993911	0.998793	1.00485		0.99461	0.998644	1.00376		1.00529	1.00382	1.00004		1.00236	1.00836	1.00499		1.00072	1.00015	0.99749		0.999571	0.997743	0.999784
21		0.999751	1.00286	1.00072		1.00018	1.00807	1.00071		1.00965	0.998592	1.00542		0.998132	0.995136	0.996782		0.998331	0.996225	0.997973		0.999056	1.00866	1.0014		0.997476	0.999778	1.00073		1.00137	1.0002	1.00218		1.00373	1.0069	1.00258
24		1.00002	1.00186	0.999595		1.00235	0.997858	1.00287		1.00294	0.998637	0.995243		1.00461	1.00924	1.00195		0.999676	0.997908	0.998219		1.01152	0.996868	1.00378		1.00231	1.00207	0.993185		0.996299	1.00459	0.999386		1.0018	1.00013	1.00518
27		0.999249	1.00254	1.00748		0.999064	0.994067	0.997584		1.00139	0.998218	0.997986		0.99195	1.00248	0.996197		1.00013	1.00171	0.999437		0.994702	0.999648	0.996291		0.998644	0.99291	0.993882		0.99611	0.995304	0.998587		0.995296	0.999321	1.00336
30		0.996697	0.99834	1.00018		0.995451	0.996882	0.998821		0.999202	0.995333	0.995025		0.993325	0.994576	1.00191		1.00421	1.00016	0.992394		1.00374	1.00139	0.999741		0.993248	0.993971	0.999898		0.994465	1.00206	1.0073		0.999089	0.997732	0.994036
33		0.995905	0.995684	0.999359		0.998345	0.989458	0.989651		1.00456	0.994541	0.996976		1.00095	0.994417	1.00083		1.00003	0.996023	0.998342		0.988964	1.00171	0.995316		0.998916	0.998637	0.996581		0.993183	1.00096	0.996772		0.997806	0.988835	0.996915
36		0.995671	0.991889	0.988246		0.991133	0.996925	0.995537		0.996634	1.00096	0.996402		0.993996	1.0009	0.998978		0.996622	0.995418	1.0007		0.999233	0.989312	0.999056		0.997102	0.995933	0.997108		0.997014	0.994752	0.99283		1.0031	0.999973	0.996989
39		0.993152	0.993913	0.984657		0.994805	0.992574	1.00165		0.993601	0.993375	0.985017		0.998004	0.999903	0.998264		0.994114	0.992001	1.00018		0.991883	0.995792	1.0008		0.994642	0.998774	0.99784		0.993939	0.996651	0.992044		0.999133	0.998879	0.99513
42		0.998893	0.996868	0.992396		0.994144	0.99355	0.992651		0.991928	0.997426	0.995048		0.993506	0.993677	0.998318		0.992071	1.00017	0.993623		0.995958	0.997668	0.999017		0.997691	0.999504	0.992773		0.990459	0.990738	0.992098		1.00058	0.990149	0.995098
45		0.994712	0.994775	0.99216		0.994702	0.986198	0.997698		0.998284	0.99634	0.992718		0.990969	0.993445	0.993103		0.995924	0.991376	0.995516		0.992239	0.993825	0.998622		0.99081	0.998363	0.997428		0.998794	0.993367	0.989768		0.997368	1.00039	1.00251
48		0.994345	0.992119	0.996783		0.999549	0.995891	0.993277		0.995368	0.993194	0.996482		0.991801	0.993952	0.998946		0.992799	0.995408	0.992036		0.995006	0.991896	0.99608		0.995039	0.992191	0.996193		1.0011	0.994239	1.0001		1.00196	0.994935	0.993674
51		0.993553	0.992004	0.992396		0.988004	0.99266	0.997641		0.993148	0.990535	0.990847		0.9934	0.990199	0.989186		0.991373	0.988795	0.993162		0.990754	1.004	0.992221		0.994257	0.991632	0.991743		0.990229	0.994342	0.996094		0.994857	0.993147	0.99717
54		0.990933	0.993281	0.989573		0.989018	0.998777	0.99494		0.998029	0.99651	0.991398		0.99502	0.993635	0.995115		0.993871	0.991769	0.99436		0.993635	0.998704	0.992933		0.990686	0.994176	0.987855		0.994181	0.991354	0.989917		0.995592	1.00207	0.992516
57		1.001	0.9998	0.997762		0.99219	1.01354	1.0242		0.92783	0.990625	0.985556		1.00943	1.00109	1.0011		0.999535	0.991699	0.988064		1.00977	0.955484	1.01284		1.00098	0.965428	1.00333		0.991268	0.997946	0.991583		0.996326	0.995198	0.944788
60		0.896696	0.909314	0.873548		0.912039	0.879145	0.884996		0.792847	0.846938	0.855697		0.858758	0.879884	0.877284		0.899433	0.878079	0.923286		0.881001	0.835098	0.866256		0.873346	0.851724	0.85603		0.889651	0.895509	0.876327		0.816865	0.819368	0.761536
63		0.78926	0.819288	0.788207		0.798238	0.755836	0.762996		0.685057	0.719353	0.726904		0.768638	0.783363	0.792498		0.769789	0.785891	0.802002		0.750736	0.73116	0.769527		0.767024	0.742823	0.72799		0.753762	0.767896	0.750139		0.683056	0.675522	0.636393
66		0.720571	0.758032	0.713283		0.71722	0.681078	0.699614		0.593569	0.623701	0.62934		0.708788	0.71015	0.709713		0.688488	0.704379	0.717406		0.675993	0.660735	0.675774		0.669964	0.652243	0.65255		0.661789	0.678157	0.658157		0.579791	0.564121	0.539896
69		0.666006	0.692303	0.663037		0.655267	0.629195	0.641849		0.528321	0.549764	0.549474		0.644409	0.660098	0.657928		0.624612	0.635789	0.650479		0.609997	0.599611	0.614247		0.608205	0.584776	0.588021		0.588187	0.595766	0.585316		0.498344	0.483937	0.461461
72		0.622443	0.648526	0.619844		0.605049	0.581879	0.598215		0.469615	0.488931	0.492663		0.604823	0.604422	0.607019		0.576027	0.584902	0.600115		0.556759	0.554095	0.560371		0.551105	0.537398	0.537126		0.525145	0.53187	0.530194		0.435896	0.418455	0.399888
75		0.586371	0.618536	0.585548		0.563395	0.540652	0.570846		0.429211	0.439141	0.441821		0.565939	0.568513	0.566108		0.530841	0.54717	0.558472		0.516887	0.51582	0.521495		0.50635	0.491276	0.490611		0.477628	0.480004	0.477294		0.378875	0.372168	0.348399
78		0.564512	0.58259	0.567124		0.536002	0.512937	0.537677		0.390236	0.405817	0.399403		0.526939	0.534602	0.537716		0.504303	0.5134	0.521548		0.484936	0.479237	0.48998		0.467592	0.455181	0.455247		0.435492	0.436449	0.438943		0.340843	0.325271	0.311837
81		0.532319	0.560305	0.542265		0.507831	0.492905	0.51655		0.360069	0.368226	0.368198		0.500995	0.505417	0.510796		0.476411	0.481746	0.492793		0.459764	0.452007	0.450643		0.434865	0.426763	0.428381		0.403729	0.403116	0.400754		0.305299	0.291405	0.278018
84		0.52028	0.534099	0.519544		0.483302	0.472945	0.499674		0.333691	0.344123	0.338496		0.475531	0.485755	0.49145		0.451087	0.463279	0.470416		0.428879	0.42555	0.436039		0.408644	0.39684	0.402453		0.369874	0.375939	0.370301		0.276027	0.262472	0.25665
87		0.504228	0.519322	0.509758		0.467542	0.46542	0.488243		0.313518	0.313797	0.318962		0.462027	0.467098	0.46533		0.433398	0.44228	0.451028		0.411692	0.407541	0.414164		0.387491	0.377001	0.37824		0.341159	0.34653	0.348261		0.250855	0.241132	0.235963
90		0.486549	0.507168	0.498003		0.451797	0.452697	0.479755		0.295553	0.303092	0.303239		0.446571	0.449149	0.45425		0.41662	0.429962	0.436522		0.394212	0.387708	0.39707		0.365114	0.35892	0.361473		0.321575	0.322341	0.325272		0.231822	0.22177	0.218867
93		0.476706	0.491	0.481367		0.443836	0.44052	0.464912		0.278262	0.284806	0.285014		0.436574	0.43565	0.434698		0.410542	0.410758	0.42216		0.379043	0.379471	0.384849		0.35066	0.342093	0.347497		0.300561	0.303744	0.31033		0.220914	0.206088	0.201697
96		0.470642	0.485779	0.47553		0.436845	0.429075	0.456154		0.264317	0.271216	0.272068		0.42455	0.428695	0.425934		0.395483	0.400375	0.409119		0.367517	0.361619	0.369625		0.336569	0.335887	0.332766		0.289326	0.290624	0.289833		0.207275	0.192489	0.192698
99		0.462806	0.477649	0.467071		0.426005	0.421551	0.455386		0.25917	0.25973	0.263277		0.41661	0.419276	0.411576		0.38806	0.391252	0.400581		0.353883	0.3599	0.358484		0.324065	0.317029	0.321065		0.278481	0.278991	0.27882		0.194152	0.183865	0.183996
102		0.455917	0.471176	0.462065		0.417383	0.422771	0.446202		0.25021	0.255634	0.252891		0.402274	0.406993	0.406761		0.377886	0.385052	0.390263		0.349847	0.346573	0.348949		0.309669	0.308097	0.310463		0.265695	0.268757	0.26782		0.184712	0.176619	0.177036
105		0.457054	0.460711	0.457082		0.412096	0.416539	0.438823		0.242204	0.242349	0.244593		0.3993	0.403927	0.395161		0.373315	0.379145	0.384663		0.341672	0.336198	0.347053		0.303683	0.29613	0.299506		0.255444	0.256573	0.260559		0.178156	0.17055	0.170077
108		0.447902	0.459711	0.452223		0.414137	0.409201	0.441297		0.233988	0.240154	0.23509		0.396241	0.391877	0.395389		0.369502	0.375214	0.378429		0.336835	0.328931	0.338111		0.296473	0.291875	0.29476		0.246623	0.24907	0.248177		0.170876	0.164944	0.164392
111		0.444201	0.451282	0.452122		0.408174	0.408526	0.439278		0.230862	0.233127	0.228996		0.391785	0.388473	0.388442		0.36845	0.369105	0.375522		0.331059	0.323803	0.331329		0.28745	0.286821	0.286914		0.243157	0.242234	0.246335		0.168914	0.163514	0.161725
114		0.447467	0.447591	0.441942		0.406426	0.404922	0.430221		0.224053	0.228725	0.227091		0.388215	0.382501	0.384179		0.359793	0.367865	0.373526		0.32753	0.315303	0.326232		0.280988	0.278436	0.280681		0.239124	0.235282	0.239846		0.164331	0.160527	0.157752
117		0.44409	0.447591	0.443911		0.402005	0.401605	0.425956		0.221252	0.22326	0.223327		0.381617	0.381359	0.379505		0.357902	0.361655	0.365418		0.320308	0.31365	0.322334		0.273744	0.273839	0.279606		0.235442	0.232371	0.234319		0.162807	0.15714	0.155701
120		0.438661	0.447717	0.44201		0.40415	0.400441	0.430534		0.219242	0.218813	0.218954		0.381084	0.38174	0.374268		0.35772	0.356947	0.361662		0.314037	0.313965	0.320569		0.272361	0.270336	0.271474		0.228536	0.228408	0.227098		0.15965	0.1551	0.157656
123		0.437357	0.446567	0.439884		0.397202	0.401719	0.429411		0.212537	0.214614	0.213824		0.376362	0.376274	0.37074		0.35233	0.358349	0.362163		0.314659	0.30717	0.316684		0.269323	0.269059	0.269392		0.22333	0.223278	0.220636		0.155703	0.152523	0.152184
126		0.437613	0.442888	0.438602		0.400992	0.395846	0.418662		0.213571	0.214218	0.210805		0.371043	0.369086	0.373489		0.348709	0.350959	0.361017		0.305748	0.30233	0.310982		0.264472	0.264564	0.263147		0.221145	0.216467	0.22042		0.155889	0.148821	0.153746
129		0.434225	0.445636	0.437016		0.397246	0.396693	0.417966		0.21213	0.212068	0.208372		0.37212	0.368547	0.369702		0.349781	0.354316	0.358069		0.312679	0.299274	0.306215		0.260379	0.257696	0.260597		0.221401	0.218763	0.217521		0.154771	0.150956	0.150101
132		0.438182	0.441703	0.439456		0.395469	0.392845	0.421136		0.209841	0.208809	0.208028		0.368848	0.366719	0.365049		0.345139	0.349982	0.356564		0.304237	0.296834	0.304529		0.255459	0.260685	0.259842		0.217598	0.217006	0.216342		0.148094	0.150378	0.149145
135		0.43399	0.440197	0.44039		0.395381	0.393003	0.420397		0.207238	0.209239	0.209164		0.367057	0.366401	0.366694		0.345918	0.354205	0.358284		0.302955	0.298002	0.301144		0.252229	0.252882	0.254924		0.214253	0.214095	0.217534		0.152436	0.147969	0.148168
138		0.437223	0.439875	0.437241		0.392561	0.392443	0.42607		0.202938	0.20692	0.204114		0.3684	0.369404	0.367505		0.344441	0.348449	0.356031		0.298487	0.292716	0.302435		0.251866	0.251376	0.249331		0.213605	0.211786	0.211384		0.149147	0.145045	0.147466
141		0.435819	0.440599	0.432854		0.391151	0.391481	0.420951		0.203403	0.203797	0.203759		0.364765	0.366031	0.369204		0.344846	0.349851	0.354179		0.297306	0.291811	0.301144		0.248805	0.25068	0.249491		0.214509	0.210221	0.210422		0.149629	0.148285	0.145756
144		0.43904	0.437023	0.430919		0.391459	0.393362	0.420297		0.202462	0.20185	0.204252		0.364637	0.364573	0.367365		0.341963	0.348762	0.355561		0.294488	0.289804	0.294705		0.249746	0.245307	0.250441		0.21227	0.207528	0.206046		0.146538	0.145477	0.146818
147		0.435161	0.439633	0.437398		0.391827	0.389111	0.417596		0.198743	0.198116	0.199891		0.366076	0.366031	0.363101		0.347445	0.350173	0.351292		0.294463	0.285961	0.291241		0.244554	0.242136	0.246049		0.209626	0.201834	0.205288		0.15112	0.147033	0.145968
150		0.433188	0.435666	0.431931		0.390123	0.391294	0.414554		0.199243	0.201522	0.197435		0.366055	0.365598	0.365146		0.342995	0.349014	0.350442		0.295072	0.283639	0.290214		0.242729	0.240139	0.244265		0.206794	0.204501	0.206277		0.149695	0.144846	0.143663
153		0.438204	0.43631	0.436847		0.387846	0.397483	0.415165		0.197303	0.199825	0.195759		0.361664	0.365323	0.363047		0.343319	0.346907	0.350995		0.290908	0.284518	0.293058		0.242128	0.242546	0.245237		0.208588	0.206207	0.203066		0.148018	0.144067	0.147817
156		0.435663	0.436391	0.437904		0.392414	0.389384	0.415321		0.191213	0.197482	0.195943		0.363625	0.365292	0.363902		0.340092	0.34473	0.351855		0.286021	0.280294	0.289766		0.237163	0.238131	0.240284		0.202694	0.200718	0.202565		0.14816	0.142122	0.1443
159		0.434726	0.43416	0.433292		0.385775	0.391107	0.416914		0.196605	0.195796	0.194153		0.365373	0.361539	0.359185		0.342641	0.344467	0.347985		0.28936	0.281816	0.289332		0.237163	0.237184	0.238843		0.206322	0.205078	0.205667		0.143632	0.142185	0.145607
162		0.434615	0.43746	0.427421		0.382691	0.390375	0.417625		0.193108	0.192096	0.194554		0.358647	0.362966	0.361771		0.345675	0.341927	0.350268		0.287125	0.279297	0.287646		0.235372	0.237778	0.234646		0.205135	0.204668	0.205207		0.143939	0.143636	0.142441
165		0.432575	0.435896	0.431583		0.383616	0.38881	0.416118		0.19492	0.195321	0.193567		0.362356	0.361148	0.360072		0.340608	0.344427	0.34733		0.287836	0.277894	0.28517		0.234612	0.234344	0.23635		0.203409	0.198807	0.202389		0.146505	0.1423	0.145341
168		0.437591	0.436425	0.434631		0.385276	0.38331	0.416459		0.191783	0.195151	0.192718		0.359724	0.362945	0.360667		0.338474	0.342865	0.348067		0.282111	0.27712	0.284248		0.23247	0.229952	0.234268		0.202019	0.196806	0.19972		0.143336	0.142721	0.142388
171		0.434247	0.436828	0.427702		0.385687	0.385062	0.413416		0.190528	0.193827	0.193602		0.359201	0.362733	0.354575		0.337534	0.344236	0.345928		0.28333	0.271702	0.285236		0.230293	0.23245	0.233491		0.203908	0.20109	0.198907		0.144345	0.139892	0.142738
174		0.426823	0.437449	0.43165		0.383675	0.386972	0.414738		0.191527	0.192096	0.192856		0.357389	0.361275	0.357529		0.337615	0.337492	0.34733		0.280588	0.271689	0.277229		0.230418	0.22872	0.232667		0.19947	0.199294	0.197675		0.144433	0.140512	0.142079
177		0.432831	0.433263	0.43489		0.386304	0.379462	0.412364		0.189621	0.19256	0.189757		0.361834	0.355947	0.361154		0.338636	0.339155	0.34817		0.276869	0.272647	0.278664		0.231279	0.230488	0.230837		0.199349	0.19737	0.195941		0.143994	0.13925	0.140773
180		0.429933	0.43401	0.434147		0.383161	0.378485	0.409734		0.188622	0.192175	0.188942		0.36404	0.358399	0.354694		0.336452	0.33732	0.346716		0.278214	0.271322	0.280824		0.226813	0.2271	0.229019		0.197258	0.195306	0.201061		0.143797	0.137925	0.140794
183		0.432742	0.437196	0.428759		0.384262	0.379864	0.407274		0.191492	0.191824	0.191536		0.360608	0.357998	0.357345		0.337625	0.342471	0.345078		0.276386	0.274732	0.273686		0.223786	0.225172	0.228069		0.200077	0.198884	0.194356		0.140234	0.137988	0.140571
186		0.429587	0.436	0.435058		0.380723	0.377911	0.405355		0.184811	0.189097	0.18869		0.359969	0.358008	0.358925		0.336037	0.34107	0.343737		0.273137	0.267794	0.276781		0.222528	0.225297	0.227498		0.200145	0.193151	0.194437		0.140902	0.136221	0.138116
189		0.427492	0.432941	0.432089		0.382676	0.381429	0.4108		0.187623	0.188713	0.186027		0.357816	0.358283	0.361165		0.337594	0.338238	0.34341		0.273099	0.270325	0.276386		0.223639	0.222468	0.224558		0.197514	0.197358	0.196455		0.141988	0.135359	0.141463
192		0.430914	0.432998	0.429704		0.378696	0.38252	0.410502		0.188843	0.187321	0.187508		0.360981	0.358917	0.357778		0.335198	0.340183	0.344955		0.276132	0.26357	0.276689		0.219059	0.222879	0.225313		0.200064	0.197293	0.197092		0.142174	0.139124	0.139168
195		0.430345	0.434275	0.431999		0.378696	0.378844	0.40318		0.186182	0.187581	0.188862		0.357741	0.358547	0.355192		0.337756	0.339689	0.344392		0.270116	0.263295	0.271632		0.218526	0.219685	0.220681		0.195626	0.196267	0.194884		0.141999	0.135969	0.140794
198		0.427414	0.436184	0.431729		0.381604	0.379361	0.40763		0.18509	0.1874	0.185993		0.358445	0.359002	0.356328		0.335046	0.336584	0.34038		0.269506	0.262744	0.270262		0.218175	0.216388	0.219926		0.198634	0.194074	0.191904		0.143786	0.136137	0.139136
201		0.431917	0.43447	0.432246		0.373716	0.380783	0.404758		0.183637	0.185952	0.184237		0.356867	0.356613	0.353775		0.331233	0.338691	0.343512		0.268021	0.264134	0.270223		0.218402	0.220757	0.221219		0.198634	0.191137	0.191849		0.140442	0.137557	0.138977
204		0.430947	0.434574	0.432719		0.375494	0.37613	0.405668		0.187855	0.184458	0.185488		0.35756	0.361666	0.354748		0.335147	0.337542	0.339428		0.26943	0.264003	0.269512		0.212949	0.215806	0.215031		0.194871	0.190868	0.192229		0.139411	0.137284	0.140209
207		0.429777	0.428629	0.42498		0.371807	0.373071	0.403819		0.183079	0.18895	0.185212		0.357858	0.352459	0.354965		0.331951	0.336141	0.342028		0.266942	0.262232	0.265074		0.216939	0.215532	0.21184		0.193805	0.193587	0.194599		0.140661	0.138745	0.13818
210		0.429955	0.432182	0.431763		0.378049	0.372913	0.406094		0.183498	0.186574	0.18271		0.356398	0.352522	0.356999		0.335673	0.339346	0.342191		0.266599	0.259071	0.265455		0.217619	0.215988	0.21327		0.196449	0.193189	0.193163		0.140848	0.135611	0.137234
213		0.431705	0.43132	0.427567		0.373379	0.37771	0.402085		0.182789	0.183225	0.184971		0.353808	0.357258	0.352768		0.334338	0.336211	0.340871		0.266967	0.258887	0.266535		0.21228	0.214471	0.216152		0.19131	0.189072	0.193651		0.138666	0.135979	0.13784
216		0.430713	0.433596	0.42732		0.375097	0.374737	0.402		0.181487	0.185522	0.183537		0.352945	0.353643	0.354976		0.334247	0.333893	0.340277		0.261141	0.25814	0.268787		0.212631	0.21341	0.21574		0.192416	0.190355	0.190373		0.141933	0.135874	0.136427
219		0.429799	0.432378	0.430064		0.377961	0.374594	0.400094		0.181696	0.182828	0.182905		0.356398	0.352871	0.354034		0.332811	0.336524	0.339673		0.263197	0.258507	0.265376		0.206827	0.211893	0.21311		0.188464	0.188829	0.191308		0.139631	0.134118	0.135439
222		0.427692	0.434217	0.427263		0.376008	0.373258	0.400308		0.177722	0.177182	0.181999		0.353979	0.356602	0.351913		0.330141	0.330979	0.338772		0.261115	0.257051	0.265403		0.209899	0.212315	0.211451		0.194493	0.189136	0.192689		0.138633	0.135506	0.135853
225		0.428027	0.425248	0.427027		0.370485	0.371032	0.401445		0.179767	0.181448	0.181276		0.352209	0.353484	0.352952		0.328027	0.332219	0.337319		0.263629	0.256618	0.264455		0.212405	0.210558	0.211222		0.192227	0.185956	0.192147		0.13985	0.136558	0.133739
228		0.431036	0.427663	0.425239		0.374333	0.368031	0.401246		0.181406	0.179434	0.180266		0.353318	0.352004	0.351913		0.332174	0.330727	0.337749		0.258209	0.255044	0.260306		0.208516	0.211117	0.211325		0.192133	0.19115	0.192242		0.140113	0.135222	0.134631
231		0.426723	0.4304	0.428276		0.368781	0.370688	0.394877		0.182591	0.18267	0.179956		0.352369	0.35415	0.355646		0.332174	0.330979	0.339663		0.260963	0.254834	0.259239		0.208448	0.208482	0.21168		0.187008	0.188816	0.186133		0.137613	0.135874	0.136501
234		0.428528	0.426938	0.425284		0.372101	0.372167	0.396284		0.178466	0.18198	0.179359		0.354543	0.354805	0.353396		0.326955	0.331	0.333869		0.258539	0.253024	0.257725		0.207417	0.208516	0.209026		0.190042	0.188765	0.189208		0.136945	0.136074	0.137149
237		0.428796	0.428571	0.427286		0.374598	0.372928	0.399426		0.179152	0.178766	0.178716		0.352678	0.35452	0.350907		0.328169	0.329548	0.336889		0.258843	0.250939	0.258186		0.206748	0.205025	0.207826		0.191256	0.189162	0.184859		0.137131	0.13254	0.133972
240		0.425898	0.42902	0.426881		0.369031	0.367342	0.395275		0.178815	0.17828	0.180426		0.353179	0.352977	0.351199		0.328411	0.330687	0.336602		0.259211	0.249666	0.25837		0.205603	0.207318	0.209164		0.186293	0.188149	0.187813		0.136879	0.134938	0.133261
243		0.427146	0.431228	0.425317		0.367797	0.369338	0.39536		0.180104	0.180181	0.181918		0.351474	0.347755	0.350409		0.327441	0.329649	0.335845		0.259415	0.252709	0.25675		0.20456	0.206942	0.208089		0.189179	0.187367	0.187826		0.137471	0.132803	0.133675
246		0.427781	0.430158	0.423653		0.364081	0.371061	0.389616		0.176886	0.17854	0.177729		0.35271	0.349795	0.352065		0.330515	0.328076	0.334033		0.251455	0.247187	0.256105		0.205614	0.204295	0.207734		0.191728	0.183699	0.189926		0.13894	0.135001	0.132485
249		0.422442	0.429664	0.42498		0.364184	0.370214	0.392971		0.175073	0.178743	0.176765		0.351271	0.351476	0.347683		0.326419	0.332411	0.33694		0.256304	0.24783	0.255631		0.204923	0.203234	0.205378		0.188154	0.189252	0.189736		0.137273	0.132372	0.134461
252		0.423345	0.431078	0.426825		0.365741	0.360564	0.395545		0.174666	0.177103	0.177339		0.353755	0.349478	0.351253		0.324579	0.331816	0.333224		0.252077	0.249351	0.254709		0.20405	0.201637	0.203834		0.186212	0.187213	0.184602		0.134719	0.132856	0.133579
255		0.424705	0.426053	0.421066		0.366887	0.369682	0.395559		0.176525	0.176854	0.175239		0.352785	0.353674	0.347163		0.322354	0.328691	0.332723		0.253182	0.245246	0.252958		0.20176	0.198625	0.202038		0.186508	0.181852	0.186498		0.135486	0.132298	0.135853
258		0.421963	0.427318	0.423608		0.368972	0.365848	0.393569		0.175654	0.178098	0.176421		0.35173	0.352057	0.350258		0.320644	0.32852	0.33044		0.250541	0.246164	0.254657		0.201035	0.201751	0.202828		0.186306	0.185597	0.186214		0.138172	0.130226	0.133749
261		0.422799	0.423546	0.425317		0.363318	0.362373	0.38919		0.174538	0.175021	0.177442		0.349395	0.351402	0.346904		0.328017	0.329377	0.330296		0.250986	0.242321	0.252352		0.200978	0.202253	0.202782		0.185564	0.18729	0.186444		0.136298	0.133024	0.13427
264		0.424136	0.425938	0.42552		0.365242	0.363177	0.391507		0.174039	0.179207	0.177752		0.347061	0.350556	0.34962		0.321373	0.324538	0.333511		0.253042	0.24198	0.249705		0.200615	0.196926	0.199808		0.18342	0.182249	0.18467		0.135234	0.133602	0.133898
267		0.423668	0.425559	0.424935		0.361731	0.364929	0.393298		0.176177	0.17682	0.176559		0.349129	0.350461	0.349284		0.328664	0.325586	0.329498		0.25256	0.242596	0.251298		0.203857	0.200234	0.197955		0.188019	0.182955	0.184047		0.134971	0.132551	0.132166
270		0.422063	0.427732	0.423698		0.366945	0.36345	0.388038		0.173144	0.17476	0.176375		0.348638	0.350863	0.346276		0.318794	0.326786	0.33001		0.247292	0.241678	0.251746		0.199073	0.200804	0.201409		0.183797	0.184853	0.18551		0.135486	0.131857	0.13325
273		0.427113	0.427617	0.424508		0.365579	0.361497	0.388422		0.170738	0.173572	0.175181		0.348287	0.350345	0.348516		0.320493	0.322784	0.329539		0.245857	0.246518	0.248217		0.19921	0.196709	0.201832		0.181936	0.184545	0.184019		0.13541	0.131751	0.130084
276		0.419354	0.423972	0.422652		0.364639	0.366509	0.385578		0.171831	0.176673	0.174504		0.350141	0.352173	0.34619		0.322263	0.326524	0.329089		0.247114	0.24274	0.249244		0.199731	0.198135	0.200837		0.183244	0.181505	0.181635		0.132844	0.130626	0.131231
279		0.424259	0.429192	0.424463		0.364566	0.361066	0.387569		0.173562	0.174998	0.17377		0.347679	0.349636	0.348235		0.323901	0.322834	0.332344		0.245362	0.240917	0.247808		0.198269	0.196606	0.199522		0.181896	0.1803	0.183599		0.132592	0.131467	0.132634
282		0.421528	0.427295	0.421066		0.359411	0.360679	0.38373		0.173341	0.174172	0.173529		0.346357	0.346381	0.34554		0.324447	0.32601	0.326796		0.247457	0.243869	0.248625		0.195548	0.195739	0.19879		0.182934	0.181339	0.182502		0.132077	0.129501	0.132644
285		0.42213	0.42526	0.414935		0.361702	0.36391	0.385194		0.174794	0.172893	0.172611		0.34624	0.345937	0.344761		0.320392	0.323006	0.329119		0.248104	0.239697	0.242014		0.195095	0.195306	0.195428		0.18168	0.178568	0.18066		0.13302	0.13091	0.128501
288		0.424861	0.427352	0.42264		0.3564	0.358683	0.384811		0.171912	0.173312	0.17043		0.348873	0.348685	0.342933		0.320958	0.322119	0.330378		0.244537	0.240524	0.246044		0.190265	0.194302	0.198779		0.183501	0.181249	0.182475		0.13348	0.129469	0.13291
291		0.417415	0.428744	0.42651		0.358896	0.360147	0.383787		0.172249	0.174262	0.17074		0.343799	0.347078	0.34501		0.321221	0.323379	0.326652		0.242151	0.234319	0.242988		0.19514	0.193549	0.195794		0.182516	0.181198	0.18108		0.133798	0.128849	0.132793
294		0.424772	0.425283	0.425374		0.361364	0.352924	0.38164		0.169983	0.171954	0.17237		0.344204	0.345376	0.347044		0.318794	0.321746	0.328208		0.24177	0.232365	0.244621		0.193156	0.19259	0.194478		0.182516	0.180992	0.179915		0.130586	0.130521	0.132145
297		0.421249	0.423086	0.420166		0.358456	0.355308	0.388152		0.170297	0.170234	0.171245		0.345483	0.346846	0.341245		0.318258	0.31986	0.325526		0.242328	0.236615	0.243502		0.192771	0.193218	0.191871		0.182179	0.180351	0.179102		0.134302	0.130773	0.1307
300		0.418931	0.424892	0.417399		0.358324	0.359559	0.386929		0.170948	0.169702	0.171807		0.343661	0.346042	0.342792		0.319117	0.321655	0.325158		0.241275	0.234831	0.241869		0.19378	0.192511	0.196171		0.182638	0.179017	0.18341		0.132954	0.13071	0.129839
303		0.41834	0.425007	0.422539		0.358706	0.357089	0.384213		0.170239	0.170087	0.172232		0.348873	0.349647	0.34448		0.319289	0.320254	0.325608		0.238964	0.233795	0.244635		0.192192	0.190594	0.192294		0.181113	0.178004	0.181188		0.132274	0.12929	0.130254
306		0.418775	0.423328	0.421347		0.358397	0.354403	0.382052		0.168054	0.170958	0.172266		0.344951	0.348378	0.341732		0.315163	0.32102	0.32654		0.239231	0.23512	0.241316		0.190492	0.189944	0.193609		0.180884	0.178248	0.180592		0.133491	0.130374	0.129499
309		0.417504	0.423891	0.422033		0.353976	0.357132	0.379607		0.169925	0.16891	0.169478		0.342861	0.343981	0.343149		0.319957	0.31728	0.324062		0.23753	0.229217	0.242185		0.18827	0.19283	0.191104		0.182138	0.176439	0.179224		0.132274	0.129332	0.130147
312		0.421194	0.423592	0.424901		0.35026	0.353886	0.379735		0.169646	0.170302	0.170843		0.344119	0.345535	0.346179		0.314101	0.323076	0.322455		0.238127	0.233191	0.238774		0.188644	0.192203	0.190693		0.17909	0.178748	0.176894		0.130366	0.127913	0.128447
315		0.417303	0.419522	0.421808		0.355959	0.353298	0.380574		0.169913	0.170619	0.167733		0.342947	0.34508	0.342597		0.315527	0.321766	0.329396		0.238495	0.229676	0.237708		0.193122	0.189647	0.191539		0.176528	0.178966	0.178926		0.131079	0.12948	0.129999
318		0.420971	0.421637	0.422787		0.350906	0.350785	0.37982		0.169693	0.169001	0.172542		0.343522	0.343896	0.343192		0.311674	0.316262	0.322803		0.237594	0.22965	0.237365		0.18564	0.189499	0.190075		0.177027	0.179582	0.177192		0.130125	0.129332	0.129829
321		0.415631	0.422362	0.422584		0.352434	0.354662	0.383076		0.170088	0.17097	0.167687		0.341582	0.346402	0.341613		0.316427	0.317865	0.321053		0.236464	0.231355	0.237747		0.18937	0.188518	0.188817		0.179373	0.178556	0.177314		0.132888	0.129101	0.128777
324		0.421695	0.420166	0.419311		0.347719	0.350139	0.38346		0.16566	0.168921	0.166976		0.341476	0.344002	0.34079		0.315911	0.319588	0.32135		0.234687	0.23003	0.237563		0.189188	0.186944	0.18669		0.179158	0.178581	0.179115		0.131836	0.127303	0.130934
327		0.418596	0.422477	0.417219		0.348821	0.355638	0.377517		0.167705	0.170856	0.167722		0.343384	0.344975	0.338464		0.31582	0.316524	0.322025		0.236248	0.230804	0.241869		0.189551	0.187548	0.189286		0.177337	0.178543	0.175471		0.131583	0.125199	0.129096
330		0.420558	0.422419	0.417298		0.356532	0.350397	0.374304		0.168496	0.168503	0.166195		0.341614	0.34303	0.33973		0.311704	0.319598	0.319466		0.232478	0.229099	0.234323		0.18835	0.188392	0.186907		0.178807	0.176426	0.180755		0.130388	0.127839	0.130796
333		0.415408	0.418843	0.416476		0.348659	0.34797	0.375271		0.167159	0.169691	0.167217		0.342851	0.344372	0.340963		0.315001	0.316383	0.323929		0.237022	0.226108	0.233375		0.18742	0.186818	0.186541		0.177539	0.177029	0.179251		0.129511	0.126503	0.126715
336		0.420881	0.418521	0.418254		0.348571	0.348042	0.378455		0.165846	0.165006	0.166275		0.343458	0.344594	0.34026		0.314384	0.316342	0.322199		0.23296	0.230017	0.229292		0.18708	0.184959	0.187616		0.178267	0.176132	0.178262		0.12961	0.125799	0.127236
339		0.418474	0.418544	0.420301		0.347073	0.34069	0.377617		0.168995	0.166545	0.167389		0.340655	0.340736	0.342002		0.312776	0.314024	0.322813		0.234027	0.226895	0.233217		0.185946	0.184605	0.184036		0.176285	0.176055	0.177111		0.13052	0.126756	0.127821
342		0.415821	0.421189	0.420256		0.350965	0.344079	0.374716		0.165056	0.167032	0.167561		0.340047	0.34525	0.340011		0.312716	0.312502	0.321769		0.235144	0.224495	0.231623		0.185073	0.187674	0.18709		0.175867	0.174208	0.175715		0.129062	0.126756	0.125334
345		0.417404	0.420361	0.415599		0.346059	0.34685	0.371731		0.166206	0.166059	0.166494		0.338289	0.343844	0.344534		0.31134	0.315264	0.31705		0.230726	0.225439	0.234086		0.184337	0.18084	0.18542		0.178065	0.172887	0.174103		0.129457	0.124694	0.128331
348		0.420112	0.418567	0.417961		0.349526	0.344208	0.375512		0.162836	0.164339	0.16763		0.342851	0.343157	0.338107		0.311411	0.3135	0.319732		0.23555	0.222042	0.23215		0.184745	0.181399	0.184985		0.176662	0.172656	0.176054		0.131255	0.125494	0.127672
351		0.411039	0.421223	0.416893		0.347278	0.343318	0.37075		0.16487	0.165708	0.165966		0.342051	0.342195	0.3396		0.310106	0.314235	0.314583		0.231729	0.223432	0.229924		0.18284	0.182734	0.184677		0.174464	0.173438	0.174442		0.129818	0.126451	0.124845
354		0.419053	0.420039	0.41894		0.342241	0.345012	0.371332		0.168275	0.167416	0.164818		0.338641	0.340926	0.338172		0.310561	0.317169	0.315853		0.227019	0.223354	0.229898		0.182999	0.18359	0.185077		0.174221	0.173964	0.172031		0.128547	0.127955	0.12612
357		0.415141	0.420246	0.417534		0.346559	0.343691	0.374076		0.162918	0.166647	0.163854		0.341838	0.343093	0.338648		0.311138	0.312179	0.314378		0.230739	0.221255	0.225341		0.178714	0.180635	0.183773		0.178564	0.177491	0.173886		0.130016	0.125946	0.129903
360		0.414918	0.413956	0.412821		0.34907	0.343863	0.365546		0.161349	0.166013	0.164451		0.340357	0.342681	0.339384		0.309489	0.313409	0.318309		0.230815	0.223603	0.22945		0.183396	0.179118	0.184208		0.172603	0.174208	0.176338		0.12768	0.122486	0.125908
363		0.415208	0.416371	0.415993		0.343886	0.346032	0.364949		0.167903	0.166771	0.166069		0.338363	0.34488	0.336224		0.307699	0.310869	0.316651		0.229177	0.225348	0.228436		0.182228	0.182027	0.179541		0.175867	0.174528	0.175986		0.126891	0.124168	0.127056
366		0.413335	0.417222	0.418062		0.346368	0.342241	0.367835		0.164591	0.164667	0.164944		0.338491	0.340694	0.337793		0.309692	0.312512	0.315115		0.226994	0.216966	0.226948		0.178589	0.185107	0.181451		0.177108	0.174798	0.174984		0.127889	0.124021	0.124707
369		0.415587	0.415267	0.412056		0.344267	0.338751	0.369683		0.165788	0.165662	0.161972		0.339973	0.339129	0.339297		0.309762	0.316504	0.313119		0.225864	0.222462	0.225197		0.180369	0.177304	0.180502		0.171079	0.171489	0.169958		0.126683	0.123032	0.127194
372		0.411217	0.417751	0.415138		0.339832	0.338694	0.367622		0.164417	0.16186	0.166126		0.338353	0.339118	0.337934		0.311684	0.313721	0.313375		0.224569	0.218317	0.225183		0.180414	0.179585	0.178489		0.173034	0.170552	0.173345		0.127823	0.121539	0.126025
375		0.415107	0.418107	0.414215		0.341506	0.338507	0.367991		0.163011	0.164305	0.16608		0.333332	0.33952	0.336116		0.310824	0.309064	0.31444		0.227959	0.217281	0.227356		0.178294	0.179243	0.179896		0.173425	0.173772	0.174848		0.1295	0.124221	0.124484
378		0.414895	0.415957	0.414159		0.343225	0.340273	0.364991		0.162244	0.162709	0.160399		0.340922	0.339636	0.338799		0.311381	0.31227	0.316661		0.226829	0.22094	0.227659		0.179269	0.178946	0.183853		0.171551	0.174516	0.171651		0.127955	0.125799	0.12578
381		0.412588	0.41813	0.414992		0.345957	0.341968	0.367622		0.164312	0.161691	0.161409		0.336829	0.336814	0.337133		0.307184	0.312864	0.312536		0.223694	0.217727	0.221404		0.180369	0.176037	0.175801		0.173412	0.170091	0.172369		0.129621	0.124116	0.127226
384		0.414661	0.418682	0.412123		0.338084	0.335204	0.365717		0.160733	0.163603	0.163441		0.340207	0.336645	0.334937		0.305242	0.311504	0.311021		0.225204	0.217294	0.225249		0.179349	0.178684	0.180799		0.174842	0.169078	0.17348		0.128492	0.123674	0.123517
387		0.410938	0.417613	0.413856		0.339611	0.335865	0.361465		0.161663	0.165674	0.161409		0.335507	0.33841	0.335835		0.31046	0.310243	0.311522		0.220177	0.213031	0.22384		0.175415	0.179654	0.178535		0.173749	0.170091	0.172166		0.127768	0.12522	0.123889
390		0.412844	0.41882	0.416544		0.337467	0.340948	0.3631		0.163731	0.16151	0.16126		0.337329	0.339848	0.334255		0.303978	0.31225	0.312229		0.222754	0.216415	0.224183		0.177195	0.178901	0.177963		0.17004	0.170001	0.170053		0.12847	0.124673	0.124601
393		0.414249	0.408965	0.413709		0.337379	0.33473	0.363954		0.159397	0.161453	0.160445		0.336669	0.338527	0.330176		0.305616	0.30859	0.316119		0.219403	0.214356	0.222378		0.178238	0.176482	0.17778		0.170903	0.168539	0.16989		0.125477	0.124379	0.124856
396		0.408731	0.417969	0.413293		0.339905	0.335793	0.363584		0.161767	0.162075	0.160663		0.334462	0.336518	0.336744		0.304827	0.304407	0.31401		0.221967	0.21652	0.224222		0.176945	0.179928	0.17921		0.171443	0.173695	0.17054		0.127812	0.120897	0.124123
399		0.411083	0.418602	0.413856		0.336277	0.337645	0.36202		0.157816	0.163512	0.1625		0.340943	0.340429	0.328964		0.304321	0.307663	0.310949		0.22085	0.214775	0.218586		0.175585	0.174349	0.17571		0.167882	0.173079	0.169267		0.127867	0.122917	0.123634
402		0.411652	0.41782	0.415689		0.339626	0.333582	0.363143		0.163081	0.162019	0.161891		0.336711	0.337332	0.331896		0.30512	0.30854	0.308288		0.218489	0.212008	0.215083		0.173749	0.176813	0.176854		0.168165	0.172079	0.17054		0.126847	0.123337	0.123815
		wt (n=3)				F518Y n=3
0		0.00173849	-0.00884982	0.00710578		0.288391	0.290343	0.292274
0.1		0.292214	0.261068	0.274672		0.386857	0.361156	0.355059
1		0.185622	0.180623	0.0813036		0.591486	0.640303	0.61223
10		0.448362	0.456704	0.413416		0.814987	0.826047	0.808429
100		0.709191	0.736912	0.731052		0.968428	0.978218	0.970635
1000		1.00067	0.990939	1.00839		1.21224	1.23294	1.23799

## Sheet: Supp Fig 2g
Time (s)		Fluorescence (F/Fmax)
		wt												F518A
	Ca2+ (μM)	0				1				1000				0				0.1				1				10				100				1000
0		1.00838	1.01631	1.00223		0.997559	1.01879	0.971887		1.02248	1.0234	1.01444		1.00304	1.01963	1.02114		1.00755	1.01397	1.00436		1.00333	0.99558		1.00328	1.01792	1.01112		1.01184	1.003	1.00516		1.01709	1.02695	0.976887
3		1.01278	0.992345	1.00314		1.0047	1.00407	1.01467		1.0133	1.00879	1.00694		1.00917	1.01544	1.01474		1.00144	1.00523	1.00545		0.997208	1.00241		1.0033	1.01941	1.0129		0.999827	1.00535	1.00486		1.00892	1.00797	1.0164
6		0.999829	1.00602	1.00217		0.997701	1.00381	0.997122		1.01356	1.00272	1.00971		1.00371	1.00675	1.00797		0.999256	1.00218	1.00391		1.00684	0.999656		0.999326	1.00964	1.01566		1.0133	1.00144	1.00548		1.01062	1.01247	1.00876
9		1.01346	1.00211	0.997811		1.00372	1.01161	0.997364		1.01431	1.00766	1.00578		1.00761	1.00793	1.00164		1.00651	0.994323	1.00903		1.00479	1.00207		1.00245	1.00873	0.998863		1.00061	0.9989	1.00729		1.00577	1.00392	1.00432
12		0.996917	1.01236	1.00084		1.00206	1.00132	1.00535		0.999318	1.00501	1.0089		0.996694	1.00482	1.00359		0.999758	1.00002	0.998337		1.00128	0.997627		0.993427	1.00088	1.00288		0.999492	1.00265	0.996505		0.999325	1.0068	1.00893
15		1.00277	1.00584	0.997101		0.995947	1.00483	1.00799		1.00103	1.00345	1.00286		1.00236	1.00025	1.00001		0.993331	0.995185	1.00001		0.99941	1		0.999497	1.00268	1.00736		1.00246	1.00066	1.00225		1.00224	0.998168	1.00182
18		0.999772	1.00613	1.0052		0.997767	0.999773	1.00033		0.996248	0.998076	1.00714		1.00168	0.994105	1.00463		1.00511	1.00134	1.00011		0.998016	1.00349		1.00248	0.99932	1.00276		0.998496	1.00338	1.00166		1.00379	1.00284	0.9969
21		0.998088	0.994972	0.998724		1.00302	0.995001	1.00347		1.00817	1.00772	1.00513		0.99871	0.997219	1.00436		1.00594	0.998049	0.998609		0.992116	1.00444		0.993918	1.00611	0.995132		1.00511	0.99808	1.00042		0.999646	1.00029	0.997885
24		1.0036	0.999393	0.994392		0.99564	0.997599	0.997496		1.00365	0.993525	1.00091		0.998666	0.997247	0.989747		0.99865	1.00164	1.00115		0.994679	1.00127		0.995582	0.99424	0.995546		0.999741	1.00288	1.00061		1.00051	1.00317	1.00019
27		0.999601	1.00489	0.999825		1.00038	0.998553	1.0044		1.0035	0.994717	1.00306		1.00012	0.995201	1.00011		0.993525	0.999037	0.990168		0.999634	1.00666		0.993193	0.994648	0.99492		0.995087	0.996961	0.999084		0.997783	0.995955	1.00484
30		0.99923	0.998269	1.00876		1.00015	0.997874	0.998112		0.995265	0.993919	1.00129		0.999152	0.996801	0.991969		0.996229	0.994673	1.00602		0.996657	0.999448		0.99539	0.998987	0.996977		0.996256	0.995532	0.999236		1.00191	0.992775	1.00294
33		1.00181	0.996956	0.995102		0.999356	0.99586	0.997463		0.992151	0.992923	1.00099		0.996885	0.994119	1.00119		0.999925	1.00129	1.00562		1.00254	1.00035		1.00147	0.998815	0.998715		0.997241	0.999233	1.00391		0.9988	0.993462	1.00042
36		0.994476	0.998109	0.995769		0.997646	0.989126	0.998057		0.997439	0.99486	0.999428		1.00488	0.994249	0.991677		0.998354	0.991222	1.00351		0.999083	1.00075		0.998718	0.994068	0.996224		1.00195	1.00393	0.999528		0.988632	0.996277	0.996867
39		0.992691	1.00368	1.00642		0.998797	0.993346	0.999983		0.991278	0.997365	0.99387		1.00158	0.992	0.998604		0.995843	0.996698	1.0006		0.998189	0.990534		0.997694	0.992124	0.994549		0.997251	0.999654	0.998347		0.994144	0.996535	0.995503
42		0.992976	0.99719	0.998231		0.993942	0.996803	0.993842		0.98965	0.999838	0.987393		0.998269	0.993327	0.99647		0.997543	0.992947	0.996716		0.991135	0.994592		0.997587	0.997816	0.998588		0.997403	0.990136	0.997307		0.998179	0.986038	0.994107
45		0.999401	0.993819	0.994436		1.00044	0.990611	0.999554		0.992315	0.994313	0.995165		0.998975	0.995719	0.989733		0.997916	1.00164	1.00014		0.997586	0.987707		0.989385	0.990556	0.995874		0.999871	0.998978	0.994446		0.994176	0.997255	0.999259
48		0.994761	0.999583	0.992495		0.999586	0.994417	0.998651		0.990087	0.994761	0.985677		0.997297	0.996772	0.985056		0.996229	0.997524	1.00092		1.00531	0.993569		0.992659	0.999406	0.995153		0.991417	0.997981	0.991607		0.991918	0.997857	0.999551
51		0.994047	0.984188	1.00059		0.994994	0.996528	0.9948		0.992195	0.992485	0.990172		1.00029	0.994494	0.995783		0.995856	1.00571	0.997377		0.996159	1.00387		0.999582	0.991834	0.991581		0.996104	0.99787	0.994554		0.997377	0.990562	0.989799
54		0.995232	0.98537	0.999231		0.997789	0.993855	0.994789		0.98765	0.99056	0.988821		0.989159	1.0004	0.988695		0.993937	0.995273	1.00582		1.01052	1.0055		0.998814	0.994218	0.991104		1.00097	0.994823	0.993612		0.988236	0.983395	0.986726
57		1.00017	1.00246	1.00753		1.01881	1.01623	1.02466		0.99639	1.00392	0.992309		0.991749	1.00353	1.01288		1.01709	1.01207	0.97212		1.0055	1.01048		1.04224	0.988602	1.00409		0.995574	1.00857	1.00414		1.00094	1.00732	1.01788
60		0.900176	0.909725	0.914239		0.93983	0.88632	0.892608		0.884825	0.915784	0.92402		0.899122	0.893776	0.874842		0.888718	0.877622	0.861824		0.907546	0.906372		0.893493	0.912597	0.897798		0.908216	0.89455	0.880573		0.880826	0.893297	0.891599
63		0.803793	0.797104	0.812921		0.832658	0.803364	0.810401		0.785877	0.779801	0.815288		0.820681	0.813398	0.791608		0.804878	0.813764	0.781503		0.816576	0.815083		0.804886	0.800433	0.821038		0.837407	0.794088	0.799521		0.788369	0.768841	0.770344
66		0.730181	0.734037	0.737417		0.756318	0.724533	0.734567		0.705884	0.702969	0.716509		0.747877	0.739031	0.720505		0.738875	0.749768	0.72605		0.73266	0.746356		0.731265	0.733955	0.74963		0.751207	0.724484	0.72328		0.696875	0.685758	0.687578
69		0.670903	0.676442	0.679646		0.703828	0.67268	0.672686		0.637756	0.632603	0.651553		0.691321	0.677507	0.670126		0.688352	0.687798	0.674837		0.685764	0.67912		0.678679	0.667756	0.689754		0.685637	0.662968	0.649575		0.633649	0.619684	0.620776
72		0.621847	0.623575	0.623641		0.651985	0.621048	0.633079		0.581362	0.57854	0.582722		0.634794	0.62841	0.616575		0.633231	0.645922	0.637574		0.636202	0.636614		0.623139	0.620577	0.642671		0.62864	0.609496	0.598375		0.566003	0.563085	0.561117
75		0.577331	0.585899	0.591032		0.611234	0.583998	0.589808		0.534384	0.534084	0.533376		0.596839	0.588725	0.586		0.59954	0.606447	0.598924		0.592042	0.599918		0.575171	0.576942	0.595324		0.574229	0.555847	0.548617		0.516841	0.513352	0.514046
78		0.553803	0.552629	0.557655		0.575612	0.553585	0.550664		0.4917	0.495034	0.496608		0.56536	0.559895	0.551683		0.571272	0.569747	0.56734		0.557137	0.562268		0.539236	0.537463	0.563409		0.528391	0.508901	0.508438		0.47498	0.4697	0.47689
81		0.522308	0.537234	0.52493		0.541131	0.518507	0.519718		0.461886	0.46164	0.460106		0.534837	0.524852	0.519924		0.550795	0.541451	0.544119		0.527221	0.528347		0.515289	0.507253	0.531071		0.491818	0.476758	0.477361		0.437849	0.437694	0.437038
84		0.504391	0.502009	0.512095		0.515373	0.497278	0.498115		0.428051	0.430522	0.425862		0.511246	0.500937	0.498191		0.51722	0.524533	0.529157		0.511566	0.498848		0.481743	0.476924	0.496485		0.45966	0.444726	0.442253		0.407077	0.405591	0.409265
87		0.479392	0.486863	0.48954		0.492006	0.477204	0.480089		0.405284	0.408813	0.397364		0.491717	0.483423	0.476152		0.502307	0.502863	0.502474		0.483164	0.477656		0.458949	0.450129	0.479399		0.430274	0.420949	0.41745		0.377075	0.383684	0.38646
90		0.461188	0.467952	0.474793		0.474524	0.463217	0.455768		0.384941	0.387335	0.380735		0.473586	0.466413	0.462925		0.491746	0.483307	0.490209		0.462538	0.460262		0.436944	0.431882	0.451077		0.404579	0.390069	0.391856		0.360559	0.36282	0.362887
93		0.455264	0.458686	0.461248		0.461678	0.44395	0.447966		0.360939	0.369489	0.358404		0.457854	0.448495	0.445196		0.465899	0.470678	0.470787		0.446247	0.447602		0.41768	0.411498	0.435602		0.381427	0.374047	0.368364		0.344108	0.34535	0.345223
96		0.441586	0.441992	0.452382		0.447649	0.431087	0.431172		0.347567	0.344531	0.337722		0.44324	0.439097	0.431107		0.453947	0.460912	0.458444		0.437559	0.427364		0.401083	0.396785	0.415379		0.359108	0.352364	0.350636		0.324627	0.330782	0.328468
99		0.43302	0.437221	0.437519		0.433827	0.423346	0.418913		0.328951	0.331751	0.328522		0.429818	0.426152	0.426138		0.452054	0.446082	0.449926		0.422799	0.421797		0.384539	0.381299	0.399819		0.346434	0.336221	0.332898		0.311612	0.309101	0.314117
102		0.422012	0.426452	0.426712		0.422549	0.415732	0.407193		0.31819	0.319004	0.316897		0.421076	0.416134	0.418538		0.440141	0.442381	0.443923		0.411858	0.40768		0.371718	0.369636	0.390883		0.330718	0.318504	0.316406		0.298789	0.301677	0.305014
105		0.419186	0.419827	0.418586		0.409046	0.403877	0.395637		0.307527	0.309912	0.303324		0.422813	0.412342	0.410017		0.433509	0.429552	0.430348		0.402172	0.404056		0.362907	0.36389	0.376574		0.309244	0.306017	0.303468		0.288514	0.291244	0.294093
108		0.412975	0.418237	0.412458		0.4027	0.395298	0.395803		0.296919	0.298193	0.292684		0.410377	0.406216	0.403967		0.42752	0.425851	0.427249		0.393984	0.393581		0.350993	0.348328	0.364343		0.296558	0.294815	0.291137		0.280775	0.280597	0.285803
111		0.405837	0.407147	0.405635		0.394194	0.385267	0.385458		0.28819	0.29258	0.285631		0.406978	0.405409	0.39663		0.420707	0.418298	0.42157		0.389528	0.385343		0.343729	0.338587	0.353436		0.292088	0.2844	0.276172		0.274203	0.27342	0.273832
114		0.408135	0.408591	0.4083		0.392342	0.383793	0.379625		0.275451	0.280686	0.276077		0.402121	0.39428	0.394145		0.41459	0.417198	0.417914		0.384488	0.383869		0.333873	0.332498	0.344501		0.277454	0.2724	0.273409		0.267481	0.266383	0.268647
117		0.401668	0.408635	0.4031		0.386237	0.376762	0.376148		0.272884	0.279614	0.268305		0.392084	0.395909	0.388416		0.40752	0.406907	0.407231		0.372153	0.372978		0.32918	0.32774	0.340346		0.269347	0.263126	0.261457		0.26092	0.259722	0.264296
120		0.39817	0.398873	0.403027		0.376723	0.371598	0.371074		0.26823	0.271528	0.263965		0.389053	0.386381	0.388723		0.405498	0.404856	0.408696		0.3635	0.369406		0.321276	0.319288	0.32858		0.261825	0.255525	0.251857		0.257281	0.253297	0.259231
123		0.392402	0.398552	0.399681		0.377918	0.371132	0.364505		0.263139	0.267753	0.25689		0.392614	0.388889	0.388372		0.406592	0.400692	0.402109		0.362967	0.361359		0.316647	0.314133	0.322433		0.258545	0.251027	0.248043		0.252882	0.253576	0.253192
126		0.393416	0.39737	0.396146		0.369237	0.363836	0.364505		0.255885	0.26005	0.255916		0.387831	0.382575	0.384148		0.403772	0.398042	0.40102		0.362537	0.359538		0.309223	0.310944	0.314133		0.247527	0.244468	0.24049		0.248643	0.247828	0.251308
129		0.387377	0.391373	0.389613		0.370103	0.366042	0.36018		0.253274	0.25528	0.248387		0.385624	0.379404	0.379208		0.392799	0.394528	0.399931		0.361212	0.359157		0.308871	0.304478	0.311515		0.237493	0.239659	0.236687		0.243505	0.247904	0.247715
132		0.385207	0.393197	0.392814		0.364919	0.361758	0.357285		0.245714	0.249897	0.24573		0.381856	0.383051	0.384207		0.393405	0.395116	0.395173		0.351372	0.351457		0.298642	0.297863	0.307244		0.236573	0.233842	0.229026		0.24205	0.243531	0.246027
135		0.390746	0.388483	0.391916		0.361948	0.358248	0.356504		0.246664	0.246406	0.240183		0.383284	0.376074	0.375832		0.393791	0.389464	0.393189		0.350322	0.350139		0.297127	0.297218	0.301923		0.232428	0.231859	0.227996		0.242092	0.238911	0.241383
138		0.382008	0.388265	0.391655		0.359197	0.353529	0.354809		0.241005	0.243583	0.240427		0.380502	0.374272	0.371491		0.391872	0.3859	0.391607		0.349617	0.352567		0.29158	0.293202	0.293507		0.226302	0.22305	0.225407		0.235628	0.234861	0.237227
141		0.387362	0.386878	0.392351		0.362475	0.351111	0.351486		0.237935	0.24296	0.235755		0.381223	0.377299	0.375101		0.397899	0.389614	0.39057		0.34628	0.342543		0.288914	0.291655	0.292373		0.224451	0.224424	0.219577		0.237008	0.233453	0.236448
144		0.386092	0.38682	0.383282		0.359734	0.349075	0.352498		0.234505	0.240191	0.234282		0.380282	0.379029	0.375701		0.39088	0.383287	0.387199		0.338108	0.343358		0.286663	0.285265	0.290327		0.221572	0.220878	0.219382		0.235542	0.229188	0.236729
147		0.38455	0.384617	0.384282		0.354298	0.351185	0.350924		0.234658	0.240246	0.232433		0.375425	0.380211	0.369475		0.390674	0.387526	0.385773		0.341119	0.345699		0.283719	0.287316	0.285547		0.218314	0.217566	0.217096		0.230832	0.230853	0.229824
150		0.385421	0.389811	0.382065		0.355778	0.351398	0.344123		0.231216	0.23344	0.229588		0.376382	0.375281	0.372441		0.391383	0.384975	0.38847		0.338349	0.341572		0.282652	0.28476	0.283311		0.214612	0.215516	0.209933		0.230961	0.227748	0.231177
153		0.383565	0.385054	0.384629		0.350166	0.350252	0.351783		0.229949	0.23309	0.225381		0.376514	0.373479	0.372208		0.382355	0.385037	0.393254		0.33816	0.334947		0.28038	0.275643	0.282526		0.211484	0.215372	0.211688		0.229537	0.22503	0.233904
156		0.381352	0.379845	0.384774		0.348094	0.345767	0.34398		0.227982	0.229753	0.227329		0.373865	0.373883	0.377367		0.386077	0.382512	0.386538		0.335442	0.337479		0.276679	0.276244	0.277852		0.213779	0.209976	0.207961		0.227075	0.226942	0.228709
159		0.381909	0.381756	0.385803		0.347864	0.345438	0.341966		0.224563	0.229983	0.224938		0.379605	0.371519	0.375628		0.381917	0.379686	0.382882		0.332311	0.334236		0.276636	0.278327	0.273072		0.208562	0.208945	0.208524		0.228927	0.225417	0.230365
162		0.382794	0.384266	0.382558		0.348248	0.344982	0.343573		0.222968	0.226602	0.222414		0.371172	0.371562	0.368978		0.389296	0.379448	0.382972		0.331795	0.336768		0.27061	0.273999	0.27446		0.207447	0.206929	0.205176		0.22729	0.224031	0.226339
165		0.379696	0.381173	0.384195		0.351591	0.344484	0.342968		0.22465	0.225803	0.219148		0.373468	0.369285	0.366186		0.387416	0.375847	0.384243		0.327563	0.335675		0.271271	0.27067	0.271969		0.203886	0.20448	0.203226		0.225042	0.224589	0.228493
168		0.377811	0.38272	0.382775		0.343085	0.339277	0.342462		0.223317	0.22368	0.222259		0.367743	0.36878	0.367297		0.380899	0.377985	0.379277		0.33367	0.330195		0.267698	0.27197	0.268471		0.198864	0.20284	0.201113		0.223661	0.221839	0.22386
171		0.382223	0.385915	0.383383		0.34485	0.341249	0.347172		0.217232	0.221973	0.221019		0.371378	0.36976	0.369299		0.38068	0.376985	0.379925		0.325671	0.331461		0.267783	0.26747	0.266065		0.200422	0.202829	0.198295		0.22076	0.220679	0.223655
174		0.382365	0.384587	0.38376		0.344423	0.338673	0.341603		0.218991	0.218888	0.21804		0.371496	0.371346	0.368729		0.383707	0.379898	0.378746		0.32746	0.328392		0.266503	0.268211	0.265292		0.203258	0.20263	0.198989		0.222023	0.222054	0.222908
177		0.377811	0.379393	0.381718		0.344083	0.341143	0.339699		0.21815	0.217236	0.218129		0.375145	0.369213	0.372427		0.38372	0.374334	0.381339		0.32254	0.32664		0.265053	0.269349	0.264709		0.199405	0.202408	0.19809		0.222291	0.219905	0.218936
180		0.380566	0.382938	0.377879		0.343918	0.339256	0.338005		0.218478	0.215605	0.215107		0.373144	0.370423	0.364271		0.381917	0.375234	0.380626		0.322041	0.32579		0.267005	0.263765	0.260087		0.200639	0.200946	0.19849		0.221231	0.2194	0.222843
183		0.380966	0.375409	0.377893		0.339764	0.339054	0.339644		0.216249	0.214599	0.217099		0.36842	0.374171	0.364038		0.37777	0.377035	0.38139		0.323159	0.328045		0.263751	0.262809	0.258953		0.199578	0.201289	0.195576		0.217699	0.220399	0.221501
186		0.37921	0.380356	0.381008		0.342307	0.338132	0.340844		0.212687	0.214774	0.212914		0.375175	0.372384	0.368232		0.38202	0.37621	0.378538		0.322591	0.324004		0.259229	0.262272	0.259091		0.197002	0.195328	0.19498		0.21969	0.215833	0.218665
189		0.380966	0.38037	0.377024		0.338142	0.338164	0.337432		0.211682	0.213275	0.212859		0.370642	0.370106	0.369855		0.382831	0.373384	0.38012		0.321972	0.326241		0.260509	0.257117	0.258148		0.197857	0.195616	0.196312		0.217442	0.219927	0.220007
192		0.378853	0.379378	0.378096		0.340795	0.339585	0.337113		0.210153	0.213461	0.209936		0.36895	0.371548	0.365616		0.380358	0.376222	0.376191		0.323847	0.322755		0.255015	0.256719	0.255625		0.19868	0.194187	0.193918		0.218031	0.216822	0.220819
195		0.374427	0.378721	0.373547		0.338822	0.339298	0.337554		0.209825	0.210135	0.213235		0.367699	0.369068	0.365499		0.375362	0.372621	0.38235		0.324174	0.318246		0.258002	0.25804	0.252731		0.197684	0.196159	0.194546		0.219626	0.216091	0.218492
198		0.37871	0.37573	0.371229		0.340795	0.33932	0.335562		0.209104	0.210911	0.212981		0.370745	0.365321	0.365119		0.376289	0.377447	0.375776		0.321834	0.320067		0.254503	0.258588	0.252933		0.195595	0.195838	0.192899		0.216757	0.217584	0.220646
201		0.374042	0.381129	0.377922		0.338471	0.332904	0.337521		0.209486	0.207509	0.208187		0.366315	0.368449	0.366727		0.377705	0.372433	0.374713		0.320441	0.314553		0.251623	0.255162	0.251799		0.193528	0.198563	0.194568		0.213268	0.214619	0.217972
204		0.378082	0.37627	0.377285		0.33789	0.336064	0.337146		0.210415	0.208679	0.207633		0.368273	0.366128	0.364447		0.376585	0.373621	0.373157		0.325464	0.317431		0.254045	0.252262	0.250399		0.19264	0.191229	0.194254		0.215719	0.217069	0.217778
207		0.374756	0.375701	0.370824		0.337726	0.334972	0.3385		0.204483	0.207016	0.207633		0.369509	0.369832	0.366069		0.376495	0.372233	0.375258		0.316002	0.319773		0.256487	0.254077	0.25129		0.195054	0.19258	0.190342		0.216147	0.213921	0.215645
210		0.376084	0.378794	0.382196		0.340499	0.33599	0.332524		0.202309	0.207366	0.207246		0.367758	0.37557	0.362678		0.379071	0.368832	0.37413		0.318204	0.317223		0.251218	0.253465	0.252477		0.192467	0.190276	0.191371		0.21573	0.213083	0.21426
213		0.372214	0.372009	0.377748		0.336706	0.334272	0.335055		0.210655	0.206907	0.203094		0.366212	0.366243	0.364447		0.378143	0.371208	0.374713		0.320372	0.314275		0.251965	0.253906	0.247379		0.18936	0.191506	0.190071		0.212347	0.21261	0.214715
216		0.372057	0.373877	0.376082		0.332837	0.329521	0.331842		0.20256	0.205736	0.203659		0.363637	0.370135	0.365163		0.378852	0.373034	0.373378		0.310188	0.316946		0.251602	0.251489	0.247273		0.191807	0.191927	0.191068		0.209575	0.211751	0.215851
219		0.3726	0.372636	0.374996		0.334854	0.331822	0.331556		0.204832	0.203066	0.20595		0.366286	0.365638	0.365821		0.375761	0.372908	0.378279		0.315452	0.309281		0.248242	0.251414	0.24564		0.19409	0.191938	0.190114		0.211705	0.210536	0.212658
222		0.373428	0.375599	0.377285		0.33595	0.328016	0.332029		0.202833	0.206951	0.203216		0.370098	0.362092	0.36566		0.375748	0.370883	0.376139		0.311788	0.311934		0.250983	0.250243	0.243828		0.193625	0.189157	0.192043		0.212551	0.211439	0.214195
225		0.376169	0.376708	0.37588		0.3323	0.330242	0.332304		0.206165	0.203591	0.19861		0.366374	0.362654	0.364345		0.373739	0.372158	0.37426		0.310033	0.314067		0.246589	0.250813	0.245407		0.191666	0.187838	0.189638		0.210324	0.212599	0.212799
228		0.373271	0.375949	0.377401		0.329834	0.330889	0.329861		0.202975	0.203701	0.204356		0.365521	0.364629	0.364111		0.378749	0.369157	0.371602		0.306438	0.31561		0.245298	0.250125	0.244178		0.188938	0.192115	0.187633		0.209457	0.212395	0.215126
231		0.373728	0.372403	0.375865		0.333495	0.332756	0.33116		0.204996	0.19951	0.203825		0.368493	0.366704	0.362255		0.380191	0.368732	0.372794		0.306833	0.308604		0.246312	0.246946	0.24351		0.189274	0.189478	0.190678		0.215152	0.212256	0.21295
234		0.369488	0.373979	0.372968		0.330689	0.331695	0.332667		0.200637	0.20508	0.202319		0.365889	0.36607	0.363775		0.372812	0.370445	0.373352		0.310291	0.310824		0.24452	0.24468	0.243934		0.188657	0.188702	0.187481		0.209597	0.208592	0.212561
237		0.370516	0.374694	0.37404		0.329429	0.327082	0.328882		0.200888	0.200101	0.201976		0.36402	0.36669	0.364461		0.375709	0.366156	0.372211		0.307057	0.310321		0.241906	0.245131	0.238698		0.189479	0.190985	0.186051		0.20934	0.207378	0.2136
240		0.374185	0.376503	0.376734		0.327938	0.328768	0.331281		0.200801	0.199062	0.196584		0.367537	0.362221	0.360764		0.371871	0.368082	0.37072		0.307659	0.307356		0.241448	0.243789	0.238592		0.193344	0.189888	0.18773		0.210057	0.206368	0.210872
243		0.370544	0.373891	0.371403		0.33093	0.328493	0.326824		0.198004	0.20172	0.197968		0.371702	0.363043	0.366303		0.374563	0.366894	0.370305		0.307453	0.308934		0.246738	0.242403	0.241337		0.186492	0.186941	0.185726		0.206867	0.208968	0.209205
246		0.377269	0.369587	0.375517		0.327675	0.326626	0.326527		0.199108	0.198208	0.200005		0.370274	0.360549	0.359273		0.375259	0.369757	0.367362		0.305973	0.306818		0.242333	0.239203	0.238772		0.189912	0.187993	0.188316		0.209361	0.207668	0.210634
249		0.37013	0.372184	0.3763		0.326162	0.323477	0.327154		0.198343	0.197048	0.198455		0.366183	0.362582	0.362868		0.372876	0.365006	0.372055		0.306524	0.311951		0.242312	0.243424	0.238931		0.186297	0.187195	0.186614		0.208976	0.20423	0.207982
252		0.370458	0.372053	0.379284		0.329812	0.324474	0.324832		0.195579	0.196031	0.197536		0.361371	0.360765	0.356949		0.371253	0.365218	0.372444		0.30747	0.30439		0.239304	0.242726	0.236599		0.187748	0.186575	0.184946		0.210902	0.205884	0.205764
255		0.370144	0.372345	0.370114		0.328026	0.326775	0.326229		0.197513	0.197256	0.195388		0.360178	0.360636	0.361173		0.371459	0.365869	0.370279		0.305423	0.310078		0.238952	0.238773	0.235624		0.187704	0.185866	0.18383		0.2066	0.207818	0.209573
258		0.372172	0.371717	0.372403		0.327872	0.32616	0.324139		0.196671	0.198624	0.197636		0.362945	0.358661	0.361012		0.371627	0.368082	0.366727		0.3031	0.307095		0.238013	0.242189	0.236165		0.187445	0.18745	0.185195		0.20539	0.206174	0.20716
261		0.368674	0.373103	0.372185		0.322392	0.324325	0.323852		0.192498	0.19637	0.196185		0.363784	0.360837	0.36072		0.37276	0.36887	0.368321		0.30501	0.305569		0.238002	0.240094	0.234204		0.186286	0.188104	0.186452		0.208408	0.204122	0.20559
264		0.371187	0.369441	0.374127		0.32648	0.325534	0.328375		0.196038	0.193722	0.193263		0.361841	0.360895	0.362167		0.369579	0.36288	0.367621		0.301414	0.305934		0.238098	0.238741	0.235635		0.183916	0.186896	0.185964		0.209115	0.200856	0.205699
267		0.369545	0.371469	0.371635		0.325856	0.322067	0.324689		0.19476	0.195155	0.195898		0.365521	0.364845	0.358615		0.371356	0.366744	0.368879		0.302343	0.301338		0.240658	0.24018	0.235794		0.184977	0.184481	0.185552		0.206139	0.206583	0.209454
270		0.370458	0.367062	0.371157		0.323357	0.325471	0.322499		0.193219	0.194543	0.195466		0.360855	0.363418	0.357928		0.369437	0.359304	0.364821		0.298903	0.298632		0.237501	0.23858	0.234235		0.184771	0.182254	0.186376		0.20372	0.204391	0.204335
273		0.363134	0.37217	0.369781		0.32374	0.322554	0.325558		0.193743	0.193941	0.191303		0.362136	0.360045	0.355809		0.367892	0.363218	0.370435		0.299057	0.304165		0.236392	0.236765	0.234797		0.186308	0.184215	0.182063		0.205711	0.208012	0.20913
276		0.369316	0.368113	0.371258		0.318819	0.322491	0.319472		0.192553	0.194499	0.195709		0.362577	0.354264	0.357841		0.369901	0.364218	0.367699		0.294877	0.29695		0.233501	0.234102	0.233313		0.186113	0.181855	0.180752		0.202543	0.202189	0.205233
279		0.368731	0.3716	0.371925		0.321022	0.322077	0.322433		0.192891	0.193109	0.191569		0.357235	0.362884	0.362181		0.365818	0.36343	0.368088		0.298318	0.30028		0.232594	0.235079	0.230451		0.184273	0.18581	0.181034		0.202746	0.200512	0.206337
282		0.368602	0.367806	0.368955		0.318589	0.318589	0.320166		0.189679	0.193044	0.191857		0.363048	0.359482	0.358674		0.366025	0.364156	0.361087		0.295995	0.300714		0.233917	0.235992	0.232603		0.183635	0.184259	0.181933		0.202372	0.204455	0.205818
285		0.367831	0.365092	0.368723		0.324836	0.321855	0.323379		0.192411	0.189159	0.190539		0.361488	0.356052	0.360618		0.367016	0.356578	0.365495		0.299814	0.297696		0.234952	0.232179	0.231766		0.184208	0.184027	0.182009		0.207081	0.203102	0.203426
288		0.36806	0.369455	0.367666		0.318501	0.320381	0.31736		0.192389	0.188733	0.191735		0.363137	0.360506	0.354582		0.370545	0.362055	0.36932		0.295703	0.297575		0.234365	0.236744	0.228385		0.184349	0.181888	0.183494		0.206161	0.202876	0.205212
291		0.365961	0.370127	0.365855		0.318194	0.321388	0.324513		0.19028	0.19021	0.193041		0.359089	0.359468	0.355225		0.365149	0.36103	0.364691		0.300743	0.299916		0.235645	0.233103	0.228363		0.184414	0.182775	0.182215		0.200959	0.203413	0.205331
294		0.363277	0.366756	0.36558		0.322173	0.318917	0.31693		0.189931	0.191074	0.18921		0.361753	0.356412	0.358542		0.368343	0.361267	0.363356		0.295084	0.296812		0.22996	0.231642	0.229519		0.18686	0.184027	0.180752		0.200573	0.200448	0.206662
297		0.36589	0.365807	0.364189		0.320452	0.322247	0.319032		0.191777	0.189619	0.189222		0.359958	0.35683	0.356218		0.362509	0.360967	0.36626		0.295273	0.297748		0.231112	0.229409	0.22812		0.181979	0.182032	0.180817		0.204041	0.202715	0.203675
300		0.366404	0.36591	0.368405		0.320584	0.316256	0.318152		0.188685	0.191884	0.188004		0.357456	0.355317	0.356204		0.36605	0.358816	0.362422		0.293415	0.293811		0.231282	0.23233	0.228067		0.181957	0.181168	0.182172		0.203678	0.199578	0.202484
303		0.367817	0.366668	0.365681		0.320222	0.317571	0.31835		0.1904	0.19161	0.190096		0.365182	0.357897	0.352302		0.364724	0.364043	0.365002		0.289768	0.293014		0.230216	0.231997	0.228533		0.183353	0.18304	0.179929		0.201023	0.200717	0.202105
306		0.363391	0.366464	0.366753		0.319477	0.318907	0.315995		0.189384	0.190998	0.188568		0.359649	0.354509	0.357008		0.361852	0.356928	0.360594		0.294963	0.297332		0.232498	0.228958	0.22477		0.182693	0.181035	0.181652		0.201526	0.199696	0.20375
309		0.357752	0.368682	0.366174		0.320145	0.31773	0.317481		0.187494	0.192245	0.187904		0.358265	0.357479	0.351293		0.364428	0.358266	0.360335		0.292864	0.292875		0.226482	0.232416	0.227155		0.180269	0.180193	0.180796		0.201408	0.201168	0.201856
312		0.36075	0.368653	0.366883		0.320156	0.313583	0.316765		0.186041	0.188853	0.187218		0.361003	0.35239	0.352842		0.365497	0.360192	0.361087		0.289045	0.293846		0.227048	0.227862	0.223912		0.181037	0.182254	0.178412		0.199867	0.19585	0.202906
315		0.362221	0.365063	0.363262		0.315158	0.315609	0.315203		0.186238	0.186763	0.188269		0.357309	0.3582	0.356818		0.36417	0.356428	0.361139		0.290869	0.289701		0.227538	0.229903	0.22424		0.181318	0.179318	0.180622		0.199064	0.198879	0.19901
318		0.365504	0.364611	0.366941		0.312933	0.315312	0.315489		0.188543	0.189477	0.186575		0.354454	0.354726	0.35103		0.363127	0.355053	0.362383		0.290043	0.28958		0.22724	0.22594	0.223233		0.181957	0.179163	0.178314		0.199043	0.199674	0.202419
321		0.362835	0.364086	0.365956		0.31723	0.312746	0.315291		0.189319	0.18859	0.186265		0.356264	0.352823	0.353354		0.366617	0.359292	0.364769		0.290112	0.291175		0.225992	0.225274	0.226233		0.180604	0.178021	0.179127		0.199482	0.199932	0.201835
324		0.366047	0.365034	0.363696		0.315443	0.317136	0.316171		0.187014	0.189827	0.186332		0.359325	0.353241	0.351688		0.360719	0.357704	0.362604		0.292882	0.290152		0.225736	0.227014	0.22317		0.178905	0.18047	0.179972		0.198872	0.195635	0.200287
327		0.364676	0.363779	0.362523		0.313448	0.314686	0.310812		0.186762	0.185111	0.18776		0.355763	0.355562	0.352258		0.363629	0.359829	0.359077		0.287325	0.29043		0.226077	0.226112	0.223212		0.180517	0.178021	0.176234		0.199996	0.199696	0.200038
330		0.357352	0.363137	0.365536		0.313766	0.313	0.313255		0.185823	0.18719	0.186387		0.353865	0.353342	0.355561		0.360706	0.356403	0.358079		0.289252	0.2871		0.223357	0.225145	0.22211		0.180561	0.179705	0.177166		0.20143	0.197998	0.20151
333		0.358252	0.362159	0.362088		0.314369	0.310869	0.312407		0.187079	0.184783	0.184262		0.357323	0.354048	0.346631		0.359637	0.356441	0.359336		0.289733	0.289389		0.22628	0.228227	0.218994		0.179933	0.181777	0.176526		0.199653	0.198708	0.199627
336		0.360165	0.366376	0.360654		0.315903	0.309511	0.310757		0.186183	0.183689	0.183553		0.35594	0.351713	0.3516		0.357731	0.353027	0.357132		0.285777	0.285765		0.2258	0.226348	0.220817		0.18055	0.181633	0.176938		0.198647	0.197193	0.198404
339		0.362478	0.365705	0.364957		0.309546	0.3137	0.311263		0.186249	0.1851	0.18321		0.35725	0.355461	0.355078		0.359559	0.357553	0.356964		0.283368	0.288522		0.224765	0.224082	0.221113		0.179284	0.178509	0.178769		0.197919	0.197912	0.202138
342		0.358095	0.363137	0.365319		0.314391	0.310604	0.309403		0.185484	0.184542	0.183918		0.35544	0.357407	0.354655		0.357074	0.358179	0.361333		0.285467	0.287343		0.222589	0.223513	0.222258		0.180009	0.178708	0.176678		0.194622	0.19788	0.196942
345		0.359151	0.365019	0.361799		0.31176	0.311091	0.313321		0.183987	0.182737	0.181582		0.35544	0.352924	0.353062		0.358066	0.357929	0.359505		0.285175	0.285435		0.221586	0.221676	0.221166		0.180149	0.179639	0.180265		0.196999	0.196236	0.198057
348		0.358509	0.357475	0.364261		0.311574	0.314156	0.310966		0.18449	0.184728	0.184394		0.354248	0.357926	0.348063		0.358812	0.353452	0.357132		0.281545	0.2901		0.222696	0.223641	0.216778		0.179024	0.17832	0.175237		0.196528	0.196183	0.197365
351		0.360008	0.359139	0.363667		0.309579	0.311685	0.312627		0.184556	0.18219	0.183188		0.357588	0.35203	0.347098		0.356894	0.352377	0.361683		0.282887	0.284412		0.2234	0.221826	0.219534		0.182054	0.178376	0.176277		0.19732	0.194077	0.19599
354		0.35798	0.359795	0.366		0.310138	0.311961	0.310525		0.185364	0.184214	0.182069		0.35257	0.354668	0.354026		0.358053	0.354102	0.355032		0.286482	0.287967		0.225032	0.226563	0.220297		0.181286	0.177434	0.17658		0.194055	0.195635	0.198036
357		0.362178	0.366187	0.359104		0.308045	0.310614	0.309535		0.182731	0.183251	0.181859		0.35466	0.351987	0.355546		0.356791	0.354853	0.355784		0.282938	0.285158		0.220019	0.223502	0.219121		0.176816	0.180902	0.174077		0.195275	0.195044	0.200612
360		0.359108	0.35714	0.365073		0.309524	0.307157	0.30992		0.181278	0.180953	0.183453		0.351304	0.353097	0.348779		0.356546	0.353927	0.348419		0.284968	0.280943		0.222952	0.222106	0.2177		0.178158	0.178021	0.178758		0.193884	0.19802	0.19823
363		0.36125	0.364129	0.361712		0.308297	0.310964	0.307741		0.183277	0.18382	0.183221		0.35098	0.349608	0.346704		0.35661	0.353165	0.3559		0.283661	0.28847		0.22165	0.221558	0.216556		0.175885	0.180935	0.17671		0.196164	0.196591	0.196369
366		0.359708	0.361678	0.363378		0.308461	0.308419	0.309073		0.184807	0.182233	0.184992		0.351201	0.348916	0.348662		0.357267	0.350314	0.352854		0.282319	0.284256		0.222109	0.219539	0.219905		0.178786	0.179262	0.177967		0.194248	0.194754	0.195157
369		0.359437	0.359226	0.358612		0.305228	0.307804	0.304979		0.179465	0.181489	0.181184		0.354586	0.349868	0.348078		0.3567	0.350289	0.353852		0.279601	0.281221		0.219965	0.220366	0.216662		0.177747	0.178121	0.174944		0.197448	0.193357	0.196499
372		0.354011	0.362962	0.354671		0.307705	0.308928	0.306905		0.182163	0.180953	0.18218		0.353056	0.348195	0.3535		0.358709	0.351201	0.35065		0.27776	0.281394		0.223442	0.21898	0.217753		0.176989	0.179307	0.176483		0.194772	0.192917	0.199464
375		0.357052	0.355914	0.359626		0.309075	0.306065	0.306113		0.17953	0.181643	0.179789		0.347831	0.349392	0.344015		0.357061	0.350651	0.351142		0.277003	0.283198		0.220445	0.219721	0.216089		0.173991	0.176304	0.174543		0.194676	0.192852	0.196033
378		0.357538	0.362407	0.358887		0.3089	0.305567	0.304528		0.181617	0.179531	0.179922		0.351952	0.351179	0.348414		0.354743	0.349488	0.357171		0.281201	0.281152		0.216029	0.218594	0.215125		0.17806	0.175905	0.174511		0.194312	0.193497	0.196704
381		0.359779	0.360452	0.357685		0.304625	0.306341	0.305221		0.180579	0.180275	0.182645		0.35151	0.348195	0.352345		0.355194	0.35399	0.35428		0.28182	0.284117		0.218045	0.217101	0.212539		0.17661	0.174021	0.17502		0.194719	0.193798	0.195167
384		0.354054	0.360379	0.358641		0.304998	0.3037	0.304341		0.178154	0.179771	0.17918		0.353056	0.345572	0.350124		0.356159	0.349038	0.353191		0.275627	0.279764		0.218771	0.218894	0.213185		0.176015	0.174875	0.172615		0.192931	0.193067	0.19468
387		0.356424	0.355287	0.357033		0.305809	0.303775	0.304737		0.179814	0.181599	0.17887		0.345977	0.346913	0.349057		0.352747	0.351827	0.349275		0.274285	0.281585		0.218248	0.218658	0.21486		0.178299	0.175141	0.173156		0.192268	0.191799	0.194735
390		0.35424	0.356848	0.354671		0.303069	0.304358	0.305144		0.178842	0.177944	0.179102		0.347949	0.35239	0.3478		0.353133	0.347738	0.353995		0.278104	0.276989		0.218056	0.217133	0.213736		0.17464	0.174786	0.175399		0.19505	0.193271	0.195157
393		0.357366	0.356979	0.360307		0.305217	0.307073	0.303482		0.181027	0.178765	0.178637		0.352084	0.350992	0.351615		0.353519	0.350214	0.352931		0.273528	0.278828		0.216083	0.217509	0.212984		0.174023	0.174985	0.172181		0.19382	0.192702	0.194237
396		0.360636	0.3573	0.353121		0.305359	0.300774	0.303493		0.180054	0.177441	0.178449		0.347964	0.347763	0.345476		0.352914	0.348213	0.353372		0.271705	0.274492		0.217725	0.215834	0.212083		0.176751	0.174864	0.175952		0.193702	0.190177	0.195189
399		0.359979	0.357942	0.354831		0.304581	0.30387	0.301028		0.17764	0.17813	0.178062		0.349568	0.350718	0.347098		0.353803	0.3463	0.350144		0.278603	0.279348		0.217853	0.218014	0.21221		0.17569	0.174609	0.176559		0.189324	0.193389	0.19283
402		0.353455	0.358424	0.360973		0.303617	0.301717	0.303614		0.178099	0.179323	0.17608		0.346139	0.346177	0.344		0.351459	0.351164	0.349768		0.277278	0.277059		0.217352	0.216951	0.210641		0.172378	0.174287	0.173384		0.192011	0.192669	0.193327
Ca2+(μM)		Scrambling Activity
		wt (n=3)				F518A n=3
0		0.00173849	-0.00884982	0.00710578		0.0607949	0.0679278	0.0863275
0.1		0.292214	0.261068	0.274672		-0.0363894	0.00512351	-0.0175199
1		0.185622	0.180623	0.0813036		0.307201	0.286319
10		0.448362	0.456704	0.413416		0.668046	0.65439	0.663778
100		0.709191	0.736912	0.731052		1.10886	1.103	1.13917
1000		1.00067	0.990939	1.00839		1.00294	1.02376	1.00154

## Sheet: Supp Fig 2h
Time (s)		Fluorescence (F/Fmax)
		wt												F518I
	Ca2+ (μM)	0				1				1000				0				0.1				1				10				100				1000
0		1.00838	1.01631	1.00223		0.997559	1.01879	0.971887		1.02248	1.0234	1.01444		1.022	0.997649	1.01344		1.00971	1.01938	1.01425		1.00819	1.01452	1.01882		1.01806	1.01872	1.01736
3		1.01278	0.992345	1.00314		1.0047	1.00407	1.01467		1.0133	1.00879	1.00694		1.00755	1.00023	1.00115		0.998039	1.00431	1.01457		0.996932	1.00771	1.01422		1.01099	0.998893	1.01063
6		0.999829	1.00602	1.00217		0.997701	1.00381	0.997122		1.01356	1.00272	1.00971		1.0078	1.01167	1.00579		1.01434	0.99463	1.00207		0.997919	1.00615	1.00518		1.0134	1.00437	1.00467
9		1.01346	1.00211	0.997811		1.00372	1.01161	0.997364		1.01431	1.00766	1.00578		1.00371	1.00185	1.0064		1.00441	1.01186	1.00667		0.999643	1.006	1.00689		1.00659	1.00514	1.00779
12		0.996917	1.01236	1.00084		1.00206	1.00132	1.00535		0.999318	1.00501	1.0089		1.00127	0.997922	1.00199		0.999666	0.999686	1.00465		1.00474	1.00596	1.00673		1.00337	0.998655	1.00629
15		1.00277	1.00584	0.997101		0.995947	1.00483	1.00799		1.00103	1.00345	1.00286		1.00106	0.997649	1.00018		0.996923	0.999494	0.998297		0.996194	1.00297	0.998379		1.00249	1.00137	1.00072
18		0.999772	1.00613	1.0052		0.997767	0.999773	1.00033		0.996248	0.998076	1.00714		0.998393	1.00457	0.999982		1.00076	1.00423	0.998128		1.00033	0.997768	0.996734		1.00498	0.998417	0.99865
21		0.998088	0.994972	0.998724		1.00302	0.995001	1.00347		1.00817	1.00772	1.00513		0.995657	0.998579	1.00107		0.996586	0.998368	0.993628		1.0011	0.99593	1.00179		1.00434	1.00533	0.999006
24		1.0036	0.999393	0.994392		0.99564	0.997599	0.997496		1.00365	0.993525	1.00091		0.994774	1.0017	1.00181		1.00029	0.998751	0.990301		1.00169	0.995376	1.00139		0.993801	0.999773	1.00062
27		0.999601	1.00489	0.999825		1.00038	0.998553	1.0044		1.0035	0.994717	1.00306		0.994742	0.999957	1.00391		1.00265	1.00445	0.999374		1.0012	1.00158	0.996457		0.999539	1.00091	0.997207
30		0.99923	0.998269	1.00876		1.00015	0.997874	0.998112		0.995265	0.993919	1.00129		0.997693	1.00318	0.991956		1.00371	0.996296	0.995092		0.997773	0.994524	0.999273		0.994434	0.990021	0.994385
33		1.00181	0.996956	0.995102		0.999356	0.99586	0.997463		0.992151	0.992923	1.00099		0.997208	1.00065	0.999959		1.00174	1.00109	0.997414		1.00328	0.999667	0.996087		0.996622	1.00067	0.996733
36		0.994476	0.998109	0.995769		0.997646	0.989126	0.998057		0.997439	0.99486	0.999428		0.997251	0.997473	1.00239		0.991424	0.994934	0.986551		0.993805	0.995694	0.991975		0.994584	0.999421	0.998521
39		0.992691	1.00368	1.00642		0.998797	0.993346	0.999983		0.991278	0.997365	0.99387		0.994268	0.996029	0.999625		0.992575	0.997501	0.988741		1.0041	0.99902	0.995377		0.994027	0.995249	0.992404
42		0.992976	0.99719	0.998231		0.993942	0.996803	0.993842		0.98965	0.999838	0.987393		0.995399	0.995416	0.992659		1.00129	0.991747	0.999156		1.00085	0.997778	0.995583		0.983859	0.998769	0.994515
45		0.999401	0.993819	0.994436		1.00044	0.990611	0.999554		0.992315	0.994313	0.995165		0.996594	1.00405	0.997886		1.00047	0.99865	0.987374		0.996714	0.994411	0.993938		0.993126	0.998655	0.994245
48		0.994761	0.999583	0.992495		0.999586	0.994417	0.998651		0.990087	0.994761	0.985677		0.998942	0.992867	1.00019		0.998818	0.994889	0.999156		0.994979	0.997193	0.992345		0.995818	0.997527	1.00001
51		0.994047	0.984188	1.00059		0.994994	0.996528	0.9948		0.992195	0.992485	0.990172		0.9971	0.994311	0.991544		0.995819	0.99177	0.990664		0.995259	0.991958	0.991091		0.994359	0.991077	0.993481
54		0.995232	0.98537	0.999231		0.997789	0.993855	0.994789		0.98765	0.99056	0.988821		0.997962	0.998907	0.989382		0.996876	0.999686	0.993761		1.00285	0.997932	0.991512		0.991249	0.996564	0.98998
57		1.00017	1.00246	1.00753		1.01881	1.01623	1.02466		0.99639	1.00392	0.992309		1.00062	1.00534	0.998689		0.9939	0.998267	1.04015		1.00245	0.99785	1.00623		1.00437	1.00047	1.00279
60		0.900176	0.909725	0.914239		0.93983	0.88632	0.892608		0.884825	0.915784	0.92402		0.906408	0.898459	0.95902		0.889754	0.975116	0.887308		0.897796	0.884809	0.911743		0.869776	0.856891	0.872271
63		0.803793	0.797104	0.812921		0.832658	0.803364	0.810401		0.785877	0.779801	0.815288		0.809813	0.808932	0.823082		0.804264	0.858177	0.8159		0.821183	0.778164	0.821211		0.756368	0.75019	0.759613
66		0.730181	0.734037	0.737417		0.756318	0.724533	0.734567		0.705884	0.702969	0.716509		0.73169	0.727808	0.751491		0.726727	0.756912	0.73946		0.745141	0.709972	0.738296		0.675619	0.668779	0.67247
69		0.670903	0.676442	0.679646		0.703828	0.67268	0.672686		0.637756	0.632603	0.651553		0.674614	0.665767	0.678941		0.669474	0.699112	0.677826		0.664497	0.640354	0.662392		0.598355	0.581106	0.59782
72		0.621847	0.623575	0.623641		0.651985	0.621048	0.633079		0.581362	0.57854	0.582722		0.629268	0.621003	0.627234		0.611978	0.638419	0.623317		0.609075	0.584439	0.600767		0.536085	0.523888	0.537819
75		0.577331	0.585899	0.591032		0.611234	0.583998	0.589808		0.534384	0.534084	0.533376		0.583426	0.58032	0.58926		0.570768	0.592961	0.576418		0.556323	0.529613	0.549431		0.48395	0.472727	0.481651
78		0.553803	0.552629	0.557655		0.575612	0.553585	0.550664		0.4917	0.495034	0.496608		0.544726	0.543883	0.550895		0.524408	0.550081	0.542474		0.511851	0.486858	0.500983		0.449801	0.429155	0.437988
81		0.522308	0.537234	0.52493		0.541131	0.518507	0.519718		0.461886	0.46164	0.460106		0.518724	0.511834	0.510613		0.493137	0.515422	0.509788		0.469654	0.4521	0.466382		0.404992	0.386845	0.400421
84		0.504391	0.502009	0.512095		0.515373	0.497278	0.498115		0.428051	0.430522	0.425862		0.487014	0.485245	0.48364		0.46454	0.488937	0.479739		0.431643	0.41686	0.430815		0.376098	0.357185	0.366882
87		0.479392	0.486863	0.48954		0.492006	0.477204	0.480089		0.405284	0.408813	0.397364		0.464643	0.460287	0.465159		0.435966	0.458467	0.454686		0.397528	0.385017	0.400583		0.346604	0.327485	0.337974
90		0.461188	0.467952	0.474793		0.474524	0.463217	0.455768		0.384941	0.387335	0.380735		0.4417	0.445548	0.439947		0.420122	0.434966	0.435065		0.378196	0.363224	0.373353		0.320027	0.301531	0.320235
93		0.455264	0.458686	0.461248		0.461678	0.44395	0.447966		0.360939	0.369489	0.358404		0.426578	0.424583	0.42257		0.400278	0.416758	0.413013		0.350532	0.339409	0.347171		0.296464	0.284668	0.295754
96		0.441586	0.441992	0.452382		0.447649	0.431087	0.431172		0.347567	0.344531	0.337722		0.410357	0.406364	0.406085		0.379446	0.400419	0.397383		0.32935	0.318006	0.32691		0.279347	0.264667	0.282593
99		0.43302	0.437221	0.437519		0.433827	0.423346	0.418913		0.328951	0.331751	0.328522		0.400103	0.392665	0.396678		0.367845	0.378281	0.381996		0.310443	0.30152	0.307923		0.267324	0.249542	0.263336
102		0.422012	0.426452	0.426712		0.422549	0.415732	0.407193		0.31819	0.319004	0.316897		0.384646	0.38506	0.38153		0.348629	0.366233	0.364032		0.291246	0.284151	0.290643		0.250249	0.244656	0.248666
105		0.419186	0.419827	0.418586		0.409046	0.403877	0.395637		0.307527	0.309912	0.303324		0.376191	0.372138	0.367653		0.341631	0.350525	0.351947		0.277367	0.272685	0.278729		0.237958	0.225577	0.238973
108		0.412975	0.418237	0.412458		0.4027	0.395298	0.395803		0.296919	0.298193	0.292684		0.36836	0.361316	0.362047		0.324042	0.339557	0.341605		0.267083	0.263066	0.264718		0.229218	0.214531	0.228461
111		0.405837	0.407147	0.405635		0.394194	0.385267	0.385458		0.28819	0.29258	0.285631		0.355521	0.354871	0.35323		0.320694	0.331112	0.332496		0.25204	0.248521	0.250327		0.219157	0.207388	0.215827
114		0.408135	0.408591	0.4083		0.392342	0.383793	0.379625		0.275451	0.280686	0.276077		0.349694	0.344553	0.341962		0.30929	0.32073	0.318995		0.245496	0.23651	0.240253		0.216186	0.203785	0.210313
117		0.401668	0.408635	0.4031		0.386237	0.376762	0.376148		0.272884	0.279614	0.268305		0.34321	0.338491	0.335764		0.301153	0.312892	0.312657		0.233009	0.227734	0.23203		0.205461	0.194489	0.202688
120		0.39817	0.398873	0.403027		0.376723	0.371598	0.371074		0.26823	0.271528	0.263965		0.340431	0.333589	0.336545		0.296747	0.304312	0.302931		0.222361	0.223361	0.226129		0.20012	0.189416	0.196301
123		0.392402	0.398552	0.399681		0.377918	0.371132	0.364505		0.263139	0.267753	0.25689		0.331275	0.327407	0.330414		0.289249	0.297252	0.299725		0.217333	0.215559	0.215264		0.190832	0.184343	0.192445
126		0.393416	0.39737	0.396146		0.369237	0.363836	0.364505		0.255885	0.26005	0.255916		0.328195	0.326192	0.325176		0.283088	0.288491	0.295128		0.212419	0.205458	0.209528		0.189974	0.181559	0.186198
129		0.387377	0.391373	0.389613		0.370103	0.366042	0.36018		0.253274	0.25528	0.248387		0.320321	0.320437	0.32074		0.278124	0.283672	0.289346		0.207475	0.201024	0.204018		0.185867	0.178018	0.184012
132		0.385207	0.393197	0.392814		0.364919	0.361758	0.357285		0.245714	0.249897	0.24573		0.3217	0.314342	0.314018		0.275369	0.283458	0.28464		0.1988	0.200952	0.199999		0.181426	0.171993	0.18119
135		0.390746	0.388483	0.391916		0.361948	0.358248	0.356504		0.246664	0.246406	0.240183		0.314235	0.310523	0.30742		0.26901	0.275879	0.279499		0.199185	0.191282	0.194098		0.17689	0.169395	0.178217
138		0.382008	0.388265	0.391655		0.359197	0.353529	0.354809		0.241005	0.243583	0.240427		0.308053	0.306858	0.310496		0.267522	0.270643	0.277297		0.19211	0.187391	0.190017		0.170905	0.171248	0.172703
141		0.387362	0.386878	0.392351		0.362475	0.351111	0.351486		0.237935	0.24296	0.235755		0.30745	0.301573	0.304477		0.264209	0.270779	0.272592		0.188693	0.187443	0.186841		0.172943	0.167583	0.172574
144		0.386092	0.38682	0.383282		0.359734	0.349075	0.352498		0.234505	0.240191	0.234282		0.305597	0.302842	0.304801		0.258013	0.264214	0.267898		0.185088	0.181263	0.183623		0.169318	0.165606	0.171572
147		0.38455	0.384617	0.384282		0.354298	0.351185	0.350924		0.234658	0.240246	0.232433		0.30242	0.297032	0.301546		0.257002	0.258043	0.268479		0.180673	0.17999	0.180097		0.169661	0.16221	0.167695
150		0.385421	0.389811	0.382065		0.355778	0.351398	0.344123		0.231216	0.23344	0.229588		0.300298	0.293651	0.298224		0.25513	0.259957	0.260084		0.177868	0.179436	0.178175		0.16566	0.16279	0.165831
153		0.383565	0.385054	0.384629		0.350166	0.350252	0.351783		0.229949	0.23309	0.225381		0.29614	0.294285	0.299094		0.251643	0.257762	0.255995		0.17765	0.176479	0.176253		0.16403	0.160626	0.165745
156		0.381352	0.379845	0.384774		0.348094	0.345767	0.34398		0.227982	0.229753	0.227329		0.301009	0.295642	0.295549		0.249341	0.253573	0.256708		0.174191	0.172774	0.175173		0.164298	0.163401	0.164517
159		0.381909	0.381756	0.385803		0.347864	0.345438	0.341966		0.224563	0.229983	0.224938		0.293447	0.291134	0.293409		0.24747	0.249778	0.253926		0.172799	0.171213	0.168235		0.163505	0.15926	0.161965
162		0.382794	0.384266	0.382558		0.348248	0.344982	0.343573		0.222968	0.226602	0.222414		0.291196	0.289843	0.289419		0.243959	0.24622	0.251495		0.171625	0.171614	0.171226		0.159343	0.159053	0.162169
165		0.379696	0.381173	0.384195		0.351591	0.344484	0.342968		0.22465	0.225803	0.219148		0.291045	0.285488	0.285195		0.245307	0.249226	0.248555		0.170659	0.168842	0.17173		0.157617	0.160088	0.160048
168		0.377811	0.38272	0.382775		0.343085	0.339277	0.342462		0.223317	0.22368	0.222259		0.291099	0.280706	0.290333		0.239541	0.244823	0.246813		0.168529	0.168185	0.166806		0.161338	0.158566	0.158346
171		0.382223	0.385915	0.383383		0.34485	0.341249	0.347172		0.217232	0.221973	0.221019		0.284787	0.282873	0.285975		0.236868	0.241873	0.247406		0.169215	0.167087	0.167207		0.15722	0.156123	0.158605
174		0.382365	0.384587	0.38376		0.344423	0.338673	0.341603		0.218991	0.218888	0.21804		0.285315	0.280356	0.288862		0.238193	0.24301	0.243402		0.166233	0.166532	0.165007		0.161746	0.155284	0.15994
177		0.377811	0.379393	0.381718		0.344083	0.341143	0.339699		0.21815	0.217236	0.218129		0.283667	0.281593	0.28194		0.236217	0.240375	0.241926		0.164581	0.163905	0.163948		0.157316	0.154487	0.157797
180		0.380566	0.382938	0.377879		0.343918	0.339256	0.338005		0.218478	0.215605	0.215107		0.279499	0.280761	0.280881		0.233973	0.238101	0.24091		0.16187	0.163761	0.165161		0.155268	0.154011	0.158174
183		0.380966	0.375409	0.377893		0.339764	0.339054	0.339644		0.216249	0.214599	0.217099		0.282192	0.275574	0.278931		0.233834	0.233079	0.240003		0.163563	0.161605	0.161224		0.157145	0.153825	0.15644
186		0.37921	0.380356	0.381008		0.342307	0.338132	0.340844		0.212687	0.214774	0.212914		0.27994	0.274852	0.277805		0.232857	0.234227	0.235297		0.161205	0.159316	0.160474		0.155579	0.151444	0.156407
189		0.380966	0.38037	0.377024		0.338142	0.338164	0.337432		0.211682	0.213275	0.212859		0.277894	0.274513	0.279689		0.231834	0.234126	0.237269		0.160572	0.161256	0.161748		0.154056	0.152106	0.155115
192		0.378853	0.379378	0.378096		0.340795	0.339585	0.337113		0.210153	0.213461	0.209936		0.277808	0.272029	0.275643		0.228358	0.232527	0.234329		0.15946	0.158916	0.161903		0.154592	0.153235	0.155018
195		0.374427	0.378721	0.373547		0.338822	0.339298	0.337554		0.209825	0.210135	0.213235		0.274867	0.270727	0.275877		0.226963	0.233034	0.233265		0.160021	0.161523	0.160834		0.153123	0.152862	0.153995
198		0.37871	0.37573	0.371229		0.340795	0.33932	0.335562		0.209104	0.210911	0.212981		0.273348	0.269896	0.27319		0.227114	0.230072	0.234753		0.157912	0.160384	0.158562		0.150484	0.150709	0.155869
201		0.374042	0.381129	0.377922		0.338471	0.332904	0.337521		0.209486	0.207509	0.208187		0.272799	0.26495	0.271429		0.224615	0.230151	0.231728		0.158837	0.157848	0.159867		0.153294	0.151609	0.152918
204		0.378082	0.37627	0.377285		0.33789	0.336064	0.337146		0.210415	0.208679	0.207633		0.271517	0.268057	0.273413		0.222999	0.229915	0.230216		0.157195	0.159275	0.158027		0.15145	0.150968	0.150225
207		0.374756	0.375701	0.370824		0.337726	0.334972	0.3385		0.204483	0.207016	0.207633		0.268911	0.265289	0.268777		0.225127	0.230027	0.230724		0.158162	0.158618	0.157842		0.150956	0.151206	0.152088
210		0.376084	0.378794	0.382196		0.340499	0.33599	0.332524		0.202309	0.207366	0.207246		0.266229	0.266219	0.271351		0.222011	0.225151	0.229224		0.155367	0.15754	0.155622		0.152007	0.148649	0.1496
213		0.372214	0.372009	0.377748		0.336706	0.334272	0.335055		0.210655	0.206907	0.203094		0.271334	0.264479	0.266804		0.222395	0.222787	0.230386		0.158619	0.156565	0.157585		0.150195	0.148587	0.151625
216		0.372057	0.373877	0.376082		0.332837	0.329521	0.331842		0.20256	0.205736	0.203659		0.267274	0.263593	0.262791		0.222697	0.2255	0.226406		0.15597	0.157797	0.154717		0.150656	0.149601	0.150473
219		0.3726	0.372636	0.374996		0.334854	0.331822	0.331556		0.204832	0.203066	0.20595		0.26876	0.26251	0.265355		0.220267	0.220861	0.226793		0.156011	0.154266	0.154769		0.14968	0.14898	0.150117
222		0.373428	0.375599	0.377285		0.33595	0.328016	0.332029		0.202833	0.206951	0.203216		0.266972	0.262882	0.264953		0.218314	0.221773	0.225232		0.156146	0.154994	0.153586		0.149852	0.147324	0.150268
225		0.376169	0.376708	0.37588		0.3323	0.330242	0.332304		0.206165	0.203591	0.19861		0.265098	0.256721	0.262735		0.215978	0.221199	0.225946		0.15704	0.155323	0.154984		0.147578	0.147355	0.148114
228		0.373271	0.375949	0.377401		0.329834	0.330889	0.329861		0.202975	0.203701	0.204356		0.262394	0.257203	0.263226		0.218861	0.219555	0.223781		0.156562	0.155477	0.154316		0.149927	0.14574	0.147543
231		0.373728	0.372403	0.375865		0.333495	0.332756	0.33116		0.204996	0.19951	0.203825		0.261511	0.257619	0.263538		0.218024	0.218756	0.221083		0.153684	0.154009	0.155324		0.150323	0.148172	0.148373
234		0.369488	0.373979	0.372968		0.330689	0.331695	0.332667		0.200637	0.20508	0.202319		0.260337	0.25763	0.260818		0.216454	0.217731	0.222293		0.152188	0.153465	0.154522		0.151696	0.147862	0.149407
237		0.370516	0.374694	0.37404		0.329429	0.327082	0.328882		0.200888	0.200101	0.201976		0.258721	0.256349	0.258544		0.213653	0.217922	0.222898		0.15278	0.15368	0.153679		0.148908	0.147406	0.148017
240		0.374185	0.376503	0.376734		0.327938	0.328768	0.331281		0.200801	0.199062	0.196584		0.258894	0.254445	0.257352		0.21485	0.216864	0.221204		0.155523	0.155877	0.151952		0.146419	0.145346	0.147522
243		0.370544	0.373891	0.371403		0.33093	0.328493	0.326824		0.198004	0.20172	0.197968		0.260671	0.255222	0.257185		0.215373	0.216909	0.21974		0.152843	0.152757	0.151839		0.145637	0.145998	0.147694
246		0.377269	0.369587	0.375517		0.327675	0.326626	0.326527		0.199108	0.198208	0.200005		0.256761	0.250583	0.258935		0.211037	0.217416	0.215845		0.150942	0.153557	0.152384		0.144907	0.147334	0.147199
249		0.37013	0.372184	0.3763		0.326162	0.323477	0.327154		0.198343	0.197048	0.198455		0.254822	0.251797	0.255334		0.214083	0.215209	0.218192		0.152136	0.15326	0.150749		0.14495	0.144528	0.14456
252		0.370458	0.372053	0.379284		0.329812	0.324474	0.324832		0.195579	0.196031	0.197536		0.255975	0.251152	0.256092		0.210898	0.21361	0.215857		0.152251	0.154112	0.152055		0.147374	0.144332	0.145389
255		0.370144	0.372345	0.370114		0.328026	0.326775	0.326229		0.197513	0.197256	0.195388		0.254025	0.249828	0.252414		0.21156	0.211042	0.216353		0.14956	0.151648	0.15189		0.14717	0.144228	0.146456
258		0.372172	0.371717	0.372403		0.327872	0.32616	0.324139		0.196671	0.198624	0.197636		0.254984	0.250036	0.25062		0.211956	0.210626	0.215724		0.150277	0.153557	0.151222		0.144607	0.144352	0.146402
261		0.368674	0.373103	0.372185		0.322392	0.324325	0.323852		0.192498	0.19637	0.196185		0.250417	0.249981	0.25247		0.210282	0.211481	0.218023		0.153414	0.149975	0.152188		0.145336	0.143762	0.146789
264		0.371187	0.369441	0.374127		0.32648	0.325534	0.328375		0.196038	0.193722	0.193263		0.249447	0.247574	0.249483		0.210154	0.210997	0.21218		0.149841	0.153177	0.150873		0.143781	0.145346	0.14666
267		0.369545	0.371469	0.371635		0.325856	0.322067	0.324689		0.19476	0.195155	0.195898		0.252226	0.244576	0.25053		0.20605	0.20852	0.216438		0.148864	0.151196	0.152404		0.14525	0.143183	0.14512
270		0.370458	0.367062	0.371157		0.323357	0.325471	0.322499		0.193219	0.194543	0.195466		0.249943	0.246195	0.249315		0.208782	0.211211	0.212059		0.151503	0.151761	0.150575		0.143191	0.143348	0.144495
273		0.363134	0.37217	0.369781		0.32374	0.322554	0.325558		0.193743	0.193941	0.191303		0.245796	0.245998	0.248468		0.206608	0.207664	0.21172		0.150796	0.153444	0.149228		0.145272	0.143938	0.144668
276		0.369316	0.368113	0.371258		0.318819	0.322491	0.319472		0.192553	0.194499	0.195709		0.247326	0.242803	0.247432		0.205888	0.20915	0.212869		0.150879	0.151514	0.146987		0.144307	0.142965	0.142083
279		0.368731	0.3716	0.371925		0.321022	0.322077	0.322433		0.192891	0.193109	0.191569		0.249404	0.243088	0.249349		0.210235	0.20754	0.210571		0.151762	0.149225	0.151037		0.143652	0.141671	0.144506
282		0.368602	0.367806	0.368955		0.318589	0.318589	0.320166		0.189679	0.193044	0.191857		0.247013	0.244072	0.247175		0.205853	0.208137	0.211527		0.148937	0.149277	0.148231		0.145658	0.142147	0.144603
285		0.367831	0.365092	0.368723		0.324836	0.321855	0.323379		0.192411	0.189159	0.190539		0.246582	0.244061	0.245258		0.20576	0.210209	0.211006		0.149809	0.149646	0.149649		0.144875	0.138886	0.144592
288		0.36806	0.369455	0.367666		0.318501	0.320381	0.31736		0.192389	0.188733	0.191735		0.24376	0.237704	0.245481		0.206713	0.202473	0.211756		0.148178	0.149523	0.149269		0.143223	0.140978	0.143978
291		0.365961	0.370127	0.365855		0.318194	0.321388	0.324513		0.19028	0.19021	0.193041		0.245634	0.239499	0.242996		0.203574	0.206144	0.209845		0.148282	0.149318	0.149999		0.141379	0.140543	0.143978
294		0.363277	0.366756	0.36558		0.322173	0.318917	0.31693		0.189931	0.191074	0.18921		0.2418	0.240155	0.242394		0.202516	0.205885	0.209047		0.147721	0.148958	0.147552		0.143803	0.140346	0.144614
297		0.36589	0.365807	0.364189		0.320452	0.322247	0.319032		0.191777	0.189619	0.189222		0.241305	0.236052	0.242416		0.202075	0.206121	0.206518		0.147991	0.147244	0.146165		0.140682	0.14221	0.143235
300		0.366404	0.36591	0.368405		0.320584	0.316256	0.318152		0.188685	0.191884	0.188004		0.240809	0.237365	0.24352		0.200505	0.206774	0.20716		0.146651	0.149246	0.146206		0.142752	0.139891	0.141447
303		0.367817	0.366668	0.365681		0.320222	0.317571	0.31835		0.1904	0.19161	0.190096		0.245268	0.233995	0.240577		0.203969	0.203914	0.205164		0.14957	0.147265	0.14747		0.144457	0.139311	0.14065
306		0.363391	0.366464	0.366753		0.319477	0.318907	0.315995		0.189384	0.190998	0.188568		0.237825	0.23556	0.24061		0.201063	0.201302	0.205793		0.148095	0.149318	0.144027		0.141625	0.139477	0.139541
309		0.357752	0.368682	0.366174		0.320145	0.31773	0.317481		0.187494	0.192245	0.187904		0.237147	0.236107	0.241558		0.201679	0.20102	0.204607		0.148802	0.148702	0.147635		0.143245	0.139601	0.140758
312		0.36075	0.368653	0.366883		0.320156	0.313583	0.316765		0.186041	0.188853	0.187218		0.2397	0.235253	0.240298		0.201145	0.204365	0.207135		0.147129	0.14787	0.148354		0.141786	0.140564	0.13995
315		0.362221	0.365063	0.363262		0.315158	0.315609	0.315203		0.186238	0.186763	0.188269		0.237459	0.233076	0.236141		0.199133	0.20182	0.204026		0.143795	0.146382	0.148231		0.143245	0.13781	0.14134
318		0.365504	0.364611	0.366941		0.312933	0.315312	0.315489		0.188543	0.189477	0.186575		0.233969	0.234061	0.238169		0.201784	0.200311	0.205756		0.14742	0.146628	0.146391		0.139641	0.1387	0.140995
321		0.362835	0.364086	0.365956		0.31723	0.312746	0.315291		0.189319	0.18859	0.186265		0.23691	0.234126	0.237679		0.19689	0.202912	0.205418		0.143545	0.14668	0.147686		0.140896	0.139611	0.140403
324		0.366047	0.365034	0.363696		0.315443	0.317136	0.316171		0.187014	0.189827	0.186332		0.23677	0.2322	0.235294		0.197134	0.200638	0.203942		0.144678	0.145345	0.144952		0.140242	0.139114	0.14106
327		0.364676	0.363779	0.362523		0.313448	0.314686	0.310812		0.186762	0.185111	0.18776		0.237039	0.229804	0.2372		0.199424	0.202541	0.205635		0.146288	0.145099	0.145969		0.13963	0.138317	0.142718
330		0.357352	0.363137	0.365536		0.313766	0.313	0.313255		0.185823	0.18719	0.186387		0.235617	0.230428	0.233967		0.198994	0.200829	0.199914		0.146599	0.146074	0.142279		0.138794	0.140564	0.139778
333		0.358252	0.362159	0.362088		0.314369	0.310869	0.312407		0.187079	0.184783	0.184262		0.231934	0.228436	0.233722		0.194367	0.20021	0.201994		0.14636	0.145253	0.145178		0.138644	0.138597	0.137742
336		0.360165	0.366376	0.360654		0.315903	0.309511	0.310757		0.186183	0.183689	0.183553		0.232268	0.231577	0.233455		0.196053	0.196809	0.199297		0.14795	0.143744	0.145445		0.139341	0.138441	0.141566
339		0.362478	0.365705	0.364957		0.309546	0.3137	0.311263		0.186249	0.1851	0.18321		0.233722	0.227211	0.232006		0.198715	0.199883	0.201849		0.145602	0.144698	0.144797		0.137314	0.139549	0.142697
342		0.358095	0.363137	0.365319		0.314391	0.310604	0.309403		0.185484	0.184542	0.183918		0.231589	0.231861	0.232318		0.197866	0.197822	0.201825		0.144304	0.146464	0.145373		0.140135	0.139797	0.138959
345		0.359151	0.365019	0.361799		0.31176	0.311091	0.313321		0.183987	0.182737	0.181582		0.233345	0.226445	0.233399		0.194867	0.197417	0.201559		0.144916	0.143549	0.144242		0.138579	0.135522	0.138281
348		0.358509	0.357475	0.364261		0.311574	0.314156	0.310966		0.18449	0.184728	0.184394		0.230426	0.226149	0.232017		0.197308	0.196505	0.200276		0.146381	0.144555	0.14268		0.138075	0.137344	0.140435
351		0.360008	0.359139	0.363667		0.309579	0.311685	0.312627		0.184556	0.18219	0.183188		0.231374	0.226095	0.23244		0.19324	0.195356	0.19874		0.143088	0.145273	0.142752		0.13815	0.136961	0.137861
354		0.35798	0.359795	0.366		0.310138	0.311961	0.310525		0.185364	0.184214	0.182069		0.23062	0.225383	0.22699		0.192403	0.194737	0.198474		0.144927	0.143138	0.143235		0.138054	0.13898	0.139035
357		0.362178	0.366187	0.359104		0.308045	0.310614	0.309535		0.182731	0.183251	0.181859		0.231567	0.221948	0.227993		0.193216	0.195503	0.200143		0.143971	0.143579	0.14047		0.137003	0.135553	0.138841
360		0.359108	0.35714	0.365073		0.309524	0.307157	0.30992		0.181278	0.180953	0.183453		0.227927	0.225022	0.228517		0.193333	0.197293	0.196901		0.144324	0.143795	0.143091		0.13741	0.135087	0.137268
363		0.36125	0.364129	0.361712		0.308297	0.310964	0.307741		0.183277	0.18382	0.183221		0.230049	0.221236	0.228628		0.19324	0.195019	0.198026		0.142984	0.144082	0.140788		0.135802	0.136184	0.137171
366		0.359708	0.361678	0.363378		0.308461	0.308419	0.309073		0.184807	0.182233	0.184992		0.226957	0.224016	0.227079		0.193298	0.194748	0.197978		0.142891	0.143271	0.143595		0.135448	0.135149	0.139476
369		0.359437	0.359226	0.358612		0.305228	0.307804	0.304979		0.179465	0.181489	0.181184		0.224071	0.223326	0.227748		0.192472	0.19601	0.195994		0.14528	0.141044	0.144181		0.138311	0.135729	0.135416
372		0.354011	0.362962	0.354671		0.307705	0.308928	0.306905		0.182163	0.180953	0.18218		0.227895	0.220755	0.227614		0.192403	0.192102	0.194615		0.144335	0.141393	0.1449		0.136799	0.132913	0.137882
375		0.357052	0.355914	0.359626		0.309075	0.306065	0.306113		0.17953	0.181643	0.179789		0.225643	0.220055	0.226343		0.193972	0.195469	0.194337		0.142953	0.144062	0.144366		0.136123	0.136775	0.138765
378		0.357538	0.362407	0.358887		0.3089	0.305567	0.304528		0.181617	0.179531	0.179922		0.226645	0.220908	0.226577		0.19167	0.193814	0.194881		0.1426	0.142594	0.141416		0.138311	0.134321	0.136439
381		0.359779	0.360452	0.357685		0.304625	0.306341	0.305221		0.180579	0.180275	0.182645		0.224383	0.22116	0.221907		0.19117	0.188972	0.195776		0.144002	0.145612	0.14086		0.137046	0.137996	0.13687
384		0.354054	0.360379	0.358641		0.304998	0.3037	0.304341		0.178154	0.179771	0.17918		0.226484	0.22116	0.2231		0.189462	0.191888	0.193635		0.140969	0.141999	0.140614		0.136445	0.134839	0.136913
387		0.356424	0.355287	0.357033		0.305809	0.303775	0.304737		0.179814	0.181599	0.17887		0.220872	0.217943	0.220581		0.187474	0.192249	0.194651		0.140283	0.142563	0.141457		0.136831	0.133752	0.135901
390		0.35424	0.356848	0.354671		0.303069	0.304358	0.305144		0.178842	0.177944	0.179102		0.223575	0.215776	0.221684		0.189427	0.190942	0.192643		0.143306	0.140366	0.142207		0.135126	0.134953	0.134608
393		0.357366	0.356979	0.360307		0.305217	0.307073	0.303482		0.181027	0.178765	0.178637		0.222401	0.218337	0.223869		0.188729	0.191854	0.194651		0.141291	0.142922	0.143009		0.133775	0.135004	0.134673
396		0.360636	0.3573	0.353121		0.305359	0.300774	0.303493		0.180054	0.177441	0.178449		0.219698	0.217538	0.220637		0.189124	0.193149	0.191276		0.142631	0.140346	0.140264		0.134504	0.133048	0.133186
399		0.359979	0.357942	0.354831		0.304581	0.30387	0.301028		0.17764	0.17813	0.178062		0.21987	0.218545	0.220469		0.18952	0.191393	0.192776		0.138538	0.139597	0.141416		0.135265	0.136795	0.132906
402		0.353455	0.358424	0.360973		0.303617	0.301717	0.303614		0.178099	0.179323	0.17608		0.219687	0.215864	0.221227		0.18909	0.1869	0.191881		0.140595	0.13973	0.140285		0.133914	0.133969	0.132691
Ca2+(μM)		Scrambling Activity
		wt (n=3)				F518I n=3
0		0.00173849	-0.00884982	0.00710578		0.102043	0.104355	0.101185
0.1		0.292214	0.261068	0.274672		-0.03766	-0.08596	-0.03153
1		0.185622	0.180623	0.0813036		0.221553	0.238784	0.22693
10		0.448362	0.456704	0.413416		0.33864	0.326127	0.325798
100		0.709191	0.736912	0.731052		0.538126	0.538922	0.534858
1000		1.00067	0.990939	1.00839		0.570568	0.578008	0.570125

## Sheet: Supp Fig2i
Volume (ml)	Fluorescence 330nm
	wt	F518I	F518A	F518Q
0	2.772	3.1795	2.79637	3.9439
0.00144	2.77217	3.17978	2.79632	3.94419
0.00288	2.77234	3.18009	2.79637	3.94433
0.00432	2.7725	3.18043	2.79654	3.94437
0.00576	2.7727	3.18087	2.79686	3.94439
0.0072	2.77293	3.1814	2.79737	3.94446
0.00864	2.77321	3.18202	2.79801	3.9446
0.01008	2.77355	3.18272	2.79875	3.94479
0.01152	2.7739	3.18346	2.79951	3.94503
0.01296	2.7742	3.18419	2.80025	3.94527
0.0144	2.77442	3.18488	2.80091	3.94551
0.01584	2.77448	3.18545	2.80143	3.94568
0.01728	2.77436	3.18586	2.80177	3.94576
0.01872	2.77403	3.18606	2.80187	3.94571
0.02016	2.77354	3.18606	2.80177	3.94557
0.0216	2.77294	3.18589	2.80149	3.94535
0.02304	2.77233	3.18558	2.80109	3.94511
0.02448	2.77178	3.18517	2.80064	3.94489
0.02592	2.77136	3.1847	2.80017	3.94468
0.02736	2.77111	3.18422	2.79975	3.94447
0.0288	2.77106	3.18376	2.7994	3.94426
0.03024	2.77117	3.18339	2.79915	3.94403
0.03168	2.7714	3.18311	2.79897	3.94376
0.03312	2.77169	3.18291	2.79886	3.94347
0.03456	2.77199	3.18279	2.79876	3.94316
0.036	2.77225	3.18271	2.79866	3.94286
0.03744	2.7725	3.1827	2.79852	3.94262
0.03888	2.77272	3.18274	2.79835	3.94247
0.04032	2.77294	3.18281	2.79815	3.94245
0.04176	2.77316	3.18291	2.79791	3.94255
0.0432	2.77339	3.18305	2.79768	3.94278
0.04464	2.77362	3.1833	2.79745	3.94307
0.04608	2.77382	3.18364	2.79725	3.94342
0.04752	2.77398	3.18409	2.79709	3.94377
0.04896	2.7741	3.18458	2.79698	3.9441
0.0504	2.77417	3.18508	2.79694	3.94438
0.05184	2.77419	3.18556	2.79698	3.94459
0.05328	2.77415	3.18596	2.79708	3.94475
0.05472	2.7741	3.18624	2.79725	3.9449
0.05616	2.77404	3.18637	2.79744	3.94505
0.0576	2.77398	3.18635	2.79766	3.94524
0.05904	2.77391	3.18621	2.79785	3.94546
0.06048	2.77384	3.18603	2.79798	3.94573
0.06192	2.77374	3.18587	2.79801	3.94605
0.06336	2.77364	3.18575	2.79794	3.94642
0.0648	2.77355	3.18573	2.79775	3.94683
0.06624	2.77348	3.1858	2.79748	3.94728
0.06768	2.77343	3.18596	2.79716	3.94775
0.06912	2.7734	3.1862	2.79679	3.94823
0.07056	2.77337	3.1865	2.79645	3.94871
0.072	2.77335	3.18683	2.79617	3.9492
0.07344	2.77333	3.18718	2.79598	3.94969
0.07488	2.7733	3.18752	2.79586	3.95016
0.07632	2.77326	3.18788	2.79579	3.95052
0.07776	2.77322	3.18823	2.79576	3.95076
0.079201	2.7732	3.18858	2.79576	3.95082
0.080641	2.77321	3.18892	2.79576	3.95069
0.082081	2.77328	3.18925	2.79575	3.9504
0.083521	2.77337	3.18956	2.79572	3.94996
0.084961	2.77349	3.18988	2.79566	3.94944
0.086401	2.77361	3.1902	2.79558	3.94891
0.087841	2.77369	3.19056	2.79554	3.94849
0.089281	2.77372	3.19097	2.79555	3.94825
0.090721	2.77367	3.19141	2.79562	3.94823
0.092161	2.77352	3.19187	2.79576	3.94844
0.093601	2.7733	3.1923	2.79595	3.94882
0.095041	2.773	3.19265	2.79618	3.94931
0.096481	2.77265	3.19287	2.79642	3.94984
0.097921	2.77227	3.19294	2.79662	3.95034
0.099361	2.77186	3.19287	2.79674	3.95076
0.100801	2.77147	3.19269	2.79675	3.95107
0.102241	2.77111	3.19245	2.79665	3.95129
0.103681	2.77082	3.19222	2.79645	3.95144
0.105121	2.77061	3.19206	2.79617	3.95154
0.106561	2.77047	3.19203	2.79588	3.95161
0.108001	2.7704	3.19214	2.79563	3.95169
0.109441	2.77039	3.19238	2.79546	3.95179
0.110881	2.77045	3.19271	2.7954	3.95196
0.112321	2.77053	3.19307	2.79546	3.95221
0.113761	2.77063	3.19344	2.79564	3.95254
0.115201	2.77074	3.19378	2.79593	3.95296
0.116641	2.77088	3.19405	2.79631	3.95346
0.118081	2.77107	3.19423	2.79673	3.954
0.119521	2.77132	3.19435	2.79714	3.95456
0.120961	2.77163	3.19443	2.7975	3.95508
0.122401	2.772	3.19449	2.79779	3.9555
0.123841	2.77241	3.19456	2.79802	3.95578
0.125281	2.77286	3.19462	2.79818	3.95589
0.126721	2.7733	3.19468	2.79827	3.95583
0.128161	2.77374	3.19475	2.79828	3.95563
0.129601	2.77415	3.19488	2.79821	3.95531
0.131041	2.77451	3.19504	2.79809	3.95489
0.132481	2.77481	3.19524	2.79791	3.95444
0.133921	2.77501	3.19546	2.79768	3.95399
0.135361	2.77511	3.19571	2.79738	3.95357
0.136801	2.7751	3.19598	2.797	3.95322
0.138241	2.775	3.19626	2.79657	3.95297
0.139681	2.77481	3.19657	2.79612	3.95286
0.141121	2.77455	3.19687	2.79568	3.9529
0.142561	2.77427	3.19718	2.79528	3.95307
0.144001	2.774	3.19748	2.79493	3.9534
0.145441	2.77381	3.1978	2.79466	3.95388
0.146881	2.77374	3.19813	2.79446	3.95448
0.148321	2.77379	3.19846	2.79434	3.95517
0.149761	2.77395	3.19879	2.79428	3.9559
0.151201	2.7742	3.19911	2.79428	3.9566
0.152641	2.77448	3.1994	2.79431	3.95724
0.154081	2.77473	3.19964	2.79436	3.95775
0.155521	2.77491	3.19981	2.79441	3.95812
0.156961	2.77495	3.19989	2.79449	3.95834
0.158401	2.77485	3.19991	2.79456	3.95845
0.159841	2.7746	3.19986	2.79464	3.95849
0.161281	2.77423	3.19977	2.79471	3.95852
0.162721	2.77378	3.19966	2.79475	3.95865
0.164161	2.77333	3.19956	2.79476	3.95895
0.165601	2.77293	3.19951	2.79475	3.95943
0.167041	2.77265	3.19956	2.79473	3.96009
0.168481	2.77251	3.19973	2.79473	3.96088
0.169921	2.77251	3.20002	2.79474	3.96174
0.171361	2.77263	3.20045	2.79478	3.96263
0.172801	2.77284	3.201	2.7949	3.96348
0.174241	2.77311	3.20165	2.79509	3.96423
0.175681	2.77336	3.20235	2.79533	3.96487
0.177121	2.77353	3.20307	2.79562	3.96537
0.178561	2.77359	3.20372	2.79592	3.96579
0.180001	2.77357	3.20428	2.7962	3.96617
0.181441	2.77346	3.20472	2.79645	3.96654
0.182881	2.77336	3.20501	2.79663	3.96691
0.184321	2.77328	3.20519	2.79674	3.96728
0.185761	2.77327	3.20528	2.79677	3.9677
0.187201	2.77335	3.20532	2.79674	3.96815
0.188641	2.77351	3.20536	2.79666	3.96863
0.190081	2.77373	3.20543	2.79656	3.96907
0.191521	2.77397	3.20555	2.79644	3.96945
0.192961	2.77417	3.20571	2.79634	3.96974
0.194401	2.77429	3.20593	2.79628	3.96994
0.195841	2.77432	3.20616	2.79628	3.97005
0.197281	2.77427	3.20641	2.79636	3.97006
0.198721	2.77419	3.20663	2.79653	3.97003
0.200161	2.77409	3.20682	2.7968	3.97002
0.201601	2.77399	3.20696	2.79717	3.97009
0.203041	2.77391	3.20702	2.79759	3.97026
0.204481	2.77382	3.20703	2.79803	3.97055
0.205921	2.77374	3.20698	2.79841	3.9709
0.207361	2.77365	3.20687	2.79867	3.97128
0.208801	2.77354	3.20671	2.79878	3.97165
0.210241	2.77342	3.20651	2.79873	3.97196
0.211681	2.77331	3.20629	2.79853	3.97217
0.213121	2.77323	3.20609	2.79822	3.97228
0.214561	2.77323	3.20591	2.79787	3.97232
0.216001	2.7733	3.20578	2.79753	3.97235
0.217441	2.77343	3.2057	2.79729	3.97242
0.218881	2.77358	3.20569	2.79719	3.97255
0.220321	2.77372	3.20578	2.79723	3.97276
0.221761	2.77382	3.20597	2.79741	3.97298
0.223201	2.77387	3.20629	2.79771	3.97321
0.224641	2.77386	3.20676	2.7981	3.9734
0.226081	2.77379	3.20737	2.79856	3.97352
0.227521	2.77372	3.20811	2.79906	3.97358
0.228961	2.77368	3.20895	2.79954	3.97363
0.230401	2.7737	3.20987	2.79997	3.9737
0.231841	2.77379	3.21082	2.80033	3.97387
0.233281	2.77392	3.2118	2.8006	3.9742
0.234722	2.77408	3.21272	2.80073	3.97472
0.236162	2.77422	3.21358	2.80071	3.97541
0.237602	2.77431	3.21435	2.80055	3.9762
0.239042	2.77432	3.21502	2.80027	3.97698
0.240482	2.77423	3.21561	2.79995	3.97767
0.241922	2.77405	3.2161	2.79963	3.9782
0.243362	2.7738	3.21649	2.79936	3.97857
0.244802	2.77353	3.21678	2.79918	3.97879
0.246242	2.77327	3.21699	2.79911	3.97887
0.247682	2.77308	3.21712	2.79913	3.97888
0.249122	2.77298	3.21721	2.79924	3.9789
0.250562	2.77299	3.21726	2.79938	3.97897
0.252002	2.7731	3.21732	2.7995	3.97915
0.253442	2.7733	3.2174	2.79958	3.97941
0.254882	2.77356	3.21755	2.79962	3.97971
0.256322	2.77385	3.21781	2.79964	3.98001
0.257762	2.7741	3.21816	2.79967	3.98028
0.259202	2.77429	3.21857	2.79971	3.98049
0.260642	2.77439	3.21902	2.79978	3.98062
0.262082	2.77443	3.21948	2.79989	3.98065
0.263522	2.77442	3.21991	2.80003	3.98059
0.264962	2.77437	3.2203	2.8002	3.98046
0.266402	2.77431	3.22061	2.80036	3.98031
0.267842	2.77426	3.22083	2.80051	3.9802
0.269282	2.77422	3.221	2.80064	3.98016
0.270722	2.77421	3.22114	2.80077	3.98021
0.272162	2.77419	3.22127	2.80092	3.98039
0.273602	2.77414	3.22143	2.8011	3.98068
0.275042	2.77401	3.2216	2.80135	3.98109
0.276482	2.77382	3.22176	2.80165	3.98159
0.277922	2.77358	3.22193	2.80199	3.98215
0.279362	2.77332	3.22205	2.80234	3.98275
0.280802	2.77308	3.22211	2.80264	3.98337
0.282242	2.7729	3.22209	2.80283	3.98399
0.283682	2.77286	3.222	2.80288	3.98463
0.285122	2.77299	3.22184	2.80276	3.98527
0.286562	2.77331	3.22167	2.80248	3.98594
0.288002	2.77378	3.22152	2.80208	3.98661
0.289442	2.77436	3.22143	2.80161	3.98726
0.290882	2.77497	3.22143	2.80116	3.98789
0.292322	2.77553	3.22152	2.80081	3.98847
0.293762	2.77596	3.22171	2.80063	3.98902
0.295202	2.77619	3.22197	2.80063	3.98954
0.296642	2.77617	3.22227	2.80083	3.99005
0.298082	2.77592	3.22259	2.80119	3.99054
0.299522	2.77549	3.22289	2.80166	3.99101
0.300962	2.77493	3.22317	2.80217	3.99145
0.302402	2.77429	3.22342	2.80265	3.99185
0.303842	2.77364	3.22363	2.80305	3.99222
0.305282	2.773	3.2238	2.80334	3.9925
0.306722	2.77246	3.22394	2.80353	3.99269
0.308162	2.77202	3.22404	2.80364	3.9928
0.309602	2.77171	3.22415	2.80375	3.99288
0.311042	2.77153	3.22427	2.80389	3.99296
0.312482	2.77148	3.22439	2.80411	3.99308
0.313922	2.77156	3.22453	2.80445	3.99326
0.315362	2.77177	3.22469	2.80491	3.9935
0.316802	2.77209	3.22484	2.80547	3.99381
0.318242	2.77247	3.22499	2.8061	3.9942
0.319682	2.77287	3.22511	2.80674	3.99464
0.321122	2.77324	3.22523	2.80729	3.99514
0.322562	2.77353	3.22534	2.80772	3.99565
0.324002	2.77373	3.22548	2.80799	3.99615
0.325442	2.7738	3.2257	2.80811	3.99662
0.326882	2.77377	3.22603	2.80808	3.99704
0.328322	2.77365	3.22651	2.8079	3.99738
0.329762	2.77349	3.22716	2.80762	3.99761
0.331202	2.77332	3.22794	2.80729	3.99771
0.332642	2.77319	3.22881	2.80696	3.99768
0.334082	2.7731	3.22968	2.80667	3.99758
0.335522	2.77305	3.23052	2.80644	3.99744
0.336962	2.77302	3.23126	2.80626	3.99731
0.338402	2.773	3.23185	2.80618	3.99726
0.339842	2.77297	3.23229	2.8062	3.99729
0.341282	2.77292	3.23258	2.80631	3.99743
0.342722	2.77286	3.23277	2.80651	3.99766
0.344162	2.7728	3.2329	2.80678	3.99796
0.345602	2.77278	3.23303	2.80706	3.99831
0.347042	2.77286	3.23318	2.80736	3.99867
0.348482	2.77306	3.23338	2.80763	3.99907
0.349922	2.7734	3.23364	2.80784	3.99953
0.351362	2.77383	3.23392	2.80799	4.00009
0.352802	2.77429	3.23423	2.80805	4.0008
0.354242	2.77473	3.23453	2.80803	4.00164
0.355682	2.77506	3.23482	2.80793	4.00261
0.357122	2.77522	3.2351	2.80778	4.00366
0.358562	2.77519	3.23538	2.80761	4.00471
0.360002	2.77495	3.2357	2.80743	4.00568
0.361442	2.77459	3.23607	2.8073	4.0065
0.362882	2.77417	3.23652	2.80722	4.00713
0.364322	2.7738	3.23703	2.80722	4.0076
0.365762	2.77357	3.2376	2.8073	4.00794
0.367202	2.77351	3.2382	2.80747	4.00823
0.368642	2.7736	3.23878	2.80771	4.00851
0.370082	2.77383	3.23929	2.80797	4.00885
0.371522	2.77413	3.23969	2.80827	4.00927
0.372962	2.77445	3.23995	2.80858	4.00976
0.374402	2.77472	3.24014	2.80888	4.01028
0.375842	2.77491	3.24029	2.80916	4.0108
0.377282	2.775	3.24044	2.8094	4.01127
0.378722	2.77502	3.24065	2.80962	4.0117
0.380162	2.775	3.24091	2.80983	4.01211
0.381602	2.77497	3.24126	2.81003	4.01252
0.383042	2.77495	3.24169	2.81022	4.01295
0.384482	2.77494	3.24215	2.8104	4.01341
0.385922	2.7749	3.24261	2.81057	4.01387
0.387362	2.77485	3.24301	2.81075	4.0143
0.388802	2.77476	3.24334	2.81096	4.01465
0.390242	2.77464	3.2436	2.81123	4.01488
0.391683	2.77451	3.24377	2.81156	4.01497
0.393123	2.77435	3.24385	2.81196	4.01494
0.394563	2.77419	3.24386	2.81244	4.01484
0.396003	2.77404	3.24383	2.81298	4.01473
0.397443	2.77392	3.24377	2.81354	4.01468
0.398883	2.77384	3.24371	2.81407	4.01476
0.400323	2.77376	3.24367	2.81454	4.01499
0.401763	2.77367	3.24366	2.8149	4.01536
0.403203	2.77355	3.24373	2.81512	4.01583
0.404643	2.77339	3.2439	2.81517	4.01636
0.406083	2.77321	3.2442	2.81507	4.01689
0.407523	2.77301	3.24458	2.81485	4.01741
0.408963	2.77282	3.245	2.81457	4.01788
0.410403	2.77268	3.24544	2.81425	4.01832
0.411843	2.77261	3.24587	2.81397	4.01871
0.413283	2.77264	3.24626	2.81377	4.01908
0.414723	2.77278	3.24658	2.81371	4.01942
0.416163	2.77304	3.24682	2.81377	4.0197
0.417603	2.77336	3.24697	2.81398	4.0199
0.419043	2.77373	3.24709	2.81426	4.01999
0.420483	2.7741	3.2472	2.81461	4.01995
0.421923	2.77441	3.24736	2.81495	4.01981
0.423363	2.77464	3.24755	2.81528	4.01959
0.424803	2.77479	3.24782	2.81556	4.01936
0.426243	2.77482	3.24812	2.81577	4.01918
0.427683	2.77478	3.24848	2.81593	4.0191
0.429123	2.77467	3.24885	2.81602	4.01919
0.430563	2.77453	3.2492	2.81606	4.01947
0.432003	2.77438	3.24953	2.81608	4.01993
0.433443	2.7743	3.24978	2.81604	4.02054
0.434883	2.77429	3.24996	2.81599	4.02125
0.436323	2.77435	3.25006	2.8159	4.022
0.437763	2.77446	3.2501	2.8158	4.02275
0.439203	2.77461	3.25015	2.81568	4.02344
0.440643	2.77479	3.25024	2.81556	4.02405
0.442083	2.77495	3.25043	2.81544	4.02455
0.443523	2.77509	3.25072	2.81531	4.02496
0.444963	2.77516	3.25115	2.81521	4.0253
0.446403	2.77515	3.25169	2.8151	4.02561
0.447843	2.77504	3.25235	2.815	4.02591
0.449283	2.77488	3.25307	2.81488	4.02623
0.450723	2.77466	3.25378	2.81476	4.0266
0.452163	2.7744	3.25441	2.81465	4.02705
0.453603	2.77415	3.2549	2.81459	4.02756
0.455043	2.77395	3.25524	2.8146	4.0282
0.456483	2.7738	3.25542	2.8147	4.02891
0.457923	2.77374	3.25544	2.81492	4.0297
0.459363	2.77377	3.25534	2.81525	4.03054
0.460803	2.77386	3.25517	2.81566	4.03138
0.462243	2.77403	3.25497	2.81612	4.03217
0.463683	2.77421	3.25482	2.81653	4.03287
0.465123	2.77439	3.25476	2.81686	4.03341
0.466563	2.77453	3.25479	2.81705	4.03376
0.468003	2.77463	3.25493	2.81711	4.0339
0.469443	2.77469	3.25517	2.81702	4.03385
0.470883	2.7747	3.2555	2.81684	4.03362
0.472323	2.77464	3.25592	2.81661	4.0333
0.473763	2.77452	3.25637	2.81638	4.03293
0.475203	2.77433	3.25686	2.81625	4.03258
0.476643	2.77406	3.25734	2.81625	4.03227
0.478083	2.77374	3.25783	2.81643	4.03203
0.479523	2.77338	3.25829	2.81679	4.03187
0.480963	2.773	3.25873	2.8173	4.03177
0.482403	2.77264	3.25911	2.81792	4.03168
0.483843	2.77232	3.25941	2.81861	4.0316
0.485283	2.77208	3.25963	2.8193	4.03152
0.486723	2.77191	3.25975	2.81993	4.03144
0.488163	2.77181	3.2598	2.82046	4.0314
0.489603	2.77176	3.25976	2.82088	4.03143
0.491043	2.77175	3.25967	2.82117	4.03156
0.492483	2.77176	3.25955	2.82133	4.03181
0.493923	2.7718	3.25949	2.82142	4.03218
0.495363	2.77188	3.25953	2.82145	4.03267
0.496803	2.772	3.25976	2.82149	4.03325
0.498243	2.77219	3.26021	2.82155	4.03389
0.499683	2.77244	3.26088	2.82164	4.03457
0.501123	2.77274	3.26176	2.82172	4.03526
0.502563	2.77308	3.26277	2.82179	4.03598
0.504003	2.77342	3.26383	2.82185	4.03669
0.505443	2.77374	3.26484	2.82188	4.03739
0.506883	2.77402	3.26567	2.82189	4.03807
0.508323	2.77425	3.26626	2.82183	4.03874
0.509763	2.77442	3.26657	2.82174	4.03939
0.511203	2.77453	3.26661	2.82164	4.04003
0.512643	2.77458	3.26645	2.82158	4.04063
0.514083	2.7746	3.26619	2.82157	4.04118
0.515523	2.77458	3.26589	2.82161	4.04167
0.516963	2.77452	3.26562	2.82169	4.04208
0.518403	2.77444	3.26546	2.82181	4.04245
0.519843	2.77435	3.26539	2.82199	4.04276
0.521283	2.77424	3.2654	2.82223	4.04303
0.522723	2.77415	3.26548	2.82252	4.04327
0.524163	2.77408	3.26558	2.82284	4.0435
0.525603	2.77402	3.26568	2.82317	4.04375
0.527043	2.77398	3.26579	2.82353	4.044
0.528483	2.77394	3.26588	2.8239	4.04426
0.529923	2.77393	3.266	2.82428	4.04451
0.531363	2.77392	3.26615	2.82462	4.04477
0.532803	2.77394	3.26636	2.82489	4.04502
0.534243	2.77397	3.2666	2.82505	4.04527
0.535683	2.77402	3.26687	2.82513	4.04555
0.537123	2.77408	3.26712	2.82512	4.04586
0.538563	2.77414	3.26737	2.82502	4.04618
0.540003	2.7742	3.26759	2.82482	4.04654
0.541443	2.77424	3.26779	2.82456	4.04693
0.542883	2.77426	3.26797	2.82424	4.04733
0.544323	2.77426	3.26815	2.82389	4.04773
0.545763	2.77427	3.26836	2.82353	4.04812
0.547204	2.7743	3.26859	2.82313	4.04848
0.548644	2.77439	3.26889	2.8227	4.04882
0.550084	2.77452	3.26921	2.82227	4.04915
0.551524	2.7747	3.26955	2.82188	4.04948
0.552964	2.77491	3.26991	2.82159	4.04981
0.554404	2.77512	3.27025	2.82141	4.05016
0.555844	2.77529	3.27058	2.82139	4.05054
0.557284	2.7754	3.27092	2.82151	4.05098
0.558724	2.77539	3.27128	2.82176	4.05151
0.560164	2.77527	3.27162	2.82211	4.05215
0.561604	2.77504	3.27196	2.8225	4.05291
0.563044	2.77474	3.27229	2.82288	4.05377
0.564484	2.77442	3.27262	2.82318	4.0547
0.565924	2.77413	3.27291	2.82336	4.05567
0.567364	2.77391	3.27317	2.82343	4.05662
0.568804	2.7738	3.27337	2.8234	4.05748
0.570244	2.77381	3.27351	2.8233	4.05822
0.571684	2.77395	3.27361	2.82317	4.0588
0.573124	2.77417	3.2737	2.82302	4.05926
0.574564	2.77443	3.27378	2.82286	4.05963
0.576004	2.77469	3.27387	2.82272	4.05997
0.577444	2.77492	3.274	2.82257	4.06033
0.578884	2.77508	3.27417	2.82243	4.06073
0.580324	2.77517	3.27439	2.82227	4.0612
0.581764	2.77517	3.27466	2.82212	4.06171
0.583204	2.77511	3.27496	2.82198	4.06225
0.584644	2.77499	3.27528	2.82188	4.06279
0.586084	2.77486	3.27561	2.82186	4.06327
0.587524	2.7747	3.27594	2.82192	4.06365
0.588964	2.77452	3.27627	2.82209	4.06392
0.590404	2.77432	3.27659	2.82234	4.06405
0.591844	2.7741	3.2769	2.82268	4.06407
0.593284	2.77387	3.2772	2.82307	4.06396
0.594724	2.77366	3.27749	2.8235	4.06376
0.596164	2.77349	3.27778	2.82393	4.06351
0.597604	2.77336	3.27807	2.82435	4.06324
0.599044	2.7733	3.27838	2.82477	4.06302
0.600484	2.7733	3.27871	2.82519	4.06287
0.601924	2.77337	3.27908	2.82564	4.06281
0.603364	2.77349	3.27948	2.8261	4.06286
0.604804	2.77361	3.27992	2.82657	4.06302
0.606244	2.77374	3.28037	2.82701	4.0633
0.607684	2.77389	3.28082	2.8274	4.06369
0.609124	2.77405	3.28125	2.8277	4.06418
0.610564	2.77423	3.28165	2.82789	4.06478
0.612004	2.77443	3.28199	2.82795	4.06548
0.613444	2.77466	3.28228	2.82788	4.06634
0.614884	2.77489	3.28252	2.82774	4.06731
0.616324	2.7751	3.2827	2.82757	4.06838
0.617764	2.77525	3.28286	2.82741	4.0695
0.619204	2.77527	3.28299	2.82732	4.07063
0.620644	2.77516	3.28313	2.82728	4.07177
0.622084	2.77494	3.28324	2.82732	4.07287
0.623524	2.77464	3.28333	2.82741	4.07391
0.624964	2.77433	3.28339	2.82754	4.07487
0.626404	2.77404	3.28342	2.82768	4.0757
0.627844	2.77381	3.28345	2.82781	4.07643
0.629284	2.77366	3.2835	2.82791	4.07704
0.630724	2.77359	3.2836	2.82798	4.07751
0.632164	2.77357	3.28376	2.82799	4.0778
0.633604	2.77355	3.28403	2.82796	4.07792
0.635044	2.77349	3.28439	2.82791	4.07785
0.636484	2.77337	3.28487	2.82784	4.07767
0.637924	2.77321	3.28539	2.82778	4.07741
0.639364	2.77301	3.28591	2.82773	4.07709
0.640804	2.77281	3.28637	2.8277	4.07677
0.642244	2.77265	3.28676	2.82772	4.07652
0.643684	2.77255	3.28708	2.82778	4.07636
0.645124	2.77248	3.28732	2.82787	4.07633
0.646564	2.77244	3.28753	2.82795	4.07643
0.648004	2.77243	3.28773	2.828	4.07667
0.649444	2.77242	3.28795	2.82799	4.07706
0.650884	2.7724	3.28827	2.82793	4.07759
0.652324	2.77238	3.2887	2.82782	4.07827
0.653764	2.77237	3.28926	2.82769	4.07905
0.655204	2.77239	3.2899	2.82757	4.07989
0.656644	2.77247	3.29059	2.82751	4.08072
0.658084	2.77259	3.29128	2.82754	4.08148
0.659524	2.77276	3.29194	2.82766	4.08214
0.660964	2.77292	3.2925	2.82788	4.08268
0.662404	2.77305	3.29294	2.82816	4.08307
0.663844	2.77313	3.29322	2.82848	4.08332
0.665284	2.77315	3.29333	2.82882	4.08344
0.666724	2.77309	3.2933	2.82915	4.0835
0.668164	2.77299	3.29314	2.82945	4.08356
0.669604	2.77284	3.29292	2.82971	4.08363
0.671044	2.7727	3.29266	2.82994	4.08376
0.672484	2.77258	3.29243	2.83017	4.08392
0.673924	2.77247	3.29229	2.83041	4.08411
0.675364	2.77238	3.29226	2.83065	4.08435
0.676804	2.77232	3.29238	2.83089	4.08463
0.678244	2.77228	3.29267	2.83112	4.08496
0.679684	2.77226	3.29314	2.83134	4.08529
0.681124	2.77225	3.2938	2.83154	4.08561
0.682564	2.77228	3.2946	2.83173	4.0859
0.684004	2.77233	3.29551	2.8319	4.08617
0.685444	2.77242	3.29646	2.83207	4.08641
0.686884	2.77253	3.2974	2.8323	4.08662
0.688324	2.77266	3.29827	2.83261	4.0868
0.689764	2.7728	3.29903	2.83302	4.08699
0.691204	2.77295	3.29965	2.83349	4.08722
0.692644	2.77309	3.30011	2.83402	4.08751
0.694084	2.77321	3.30042	2.83454	4.08791
0.695524	2.77333	3.30064	2.83502	4.0884
0.696964	2.77345	3.3008	2.83537	4.08897
0.698404	2.77355	3.30092	2.83559	4.0896
0.699844	2.77363	3.30103	2.83561	4.09024
0.701284	2.77367	3.30114	2.83547	4.09085
0.702724	2.77368	3.30126	2.83517	4.09142
0.704165	2.77367	3.30139	2.83479	4.09194
0.705605	2.77363	3.30151	2.83437	4.0924
0.707045	2.77357	3.30161	2.83397	4.09279
0.708485	2.77347	3.30169	2.83363	4.0931
0.709925	2.77336	3.30178	2.8334	4.09332
0.711365	2.77325	3.30187	2.83331	4.09348
0.712805	2.77314	3.302	2.83336	4.09362
0.714245	2.77303	3.30217	2.83355	4.09375
0.715685	2.77291	3.30239	2.83385	4.09391
0.717125	2.77283	3.30266	2.83421	4.09415
0.718565	2.77279	3.30297	2.83459	4.09449
0.720005	2.77285	3.30329	2.83496	4.09501
0.721445	2.77303	3.30362	2.83528	4.09568
0.722885	2.77333	3.3039	2.83557	4.09647
0.724325	2.77373	3.30412	2.83583	4.09732
0.725765	2.77421	3.30427	2.83608	4.09814
0.727205	2.7747	3.30436	2.83634	4.09889
0.728645	2.77513	3.3044	2.83662	4.09951
0.730085	2.77543	3.30444	2.83693	4.09997
0.731525	2.77554	3.30452	2.83726	4.10026
0.732965	2.77545	3.30468	2.83756	4.10043
0.734405	2.77519	3.30498	2.83779	4.1005
0.735845	2.7748	3.30541	2.83791	4.10052
0.737285	2.77436	3.30598	2.83793	4.10052
0.738725	2.77395	3.30661	2.83785	4.10053
0.740165	2.77363	3.30729	2.83773	4.10054
0.741605	2.77345	3.30796	2.83758	4.10057
0.743045	2.77345	3.30857	2.83741	4.10065
0.744485	2.77362	3.3091	2.83726	4.10077
0.745925	2.77393	3.30953	2.83711	4.10097
0.747365	2.77434	3.30985	2.83696	4.10126
0.748805	2.77478	3.31007	2.83678	4.10166
0.750245	2.7752	3.31021	2.83657	4.10217
0.751685	2.77556	3.31027	2.83635	4.10278
0.753125	2.77578	3.31027	2.83612	4.10343
0.754565	2.77585	3.31022	2.83594	4.10411
0.756005	2.77574	3.31015	2.83585	4.10479
0.757445	2.77548	3.31011	2.83587	4.10545
0.758885	2.77511	3.31016	2.836	4.10611
0.760325	2.77468	3.31032	2.83626	4.10678
0.761765	2.77427	3.31059	2.83662	4.10748
0.763205	2.77395	3.31094	2.83708	4.10823
0.764645	2.77375	3.31137	2.83761	4.10901
0.766085	2.77372	3.31185	2.83818	4.10982
0.767525	2.77384	3.31236	2.83878	4.1106
0.768965	2.77408	3.31286	2.83939	4.11131
0.770405	2.77436	3.31335	2.84001	4.11192
0.771845	2.77464	3.31384	2.8406	4.11239
0.773285	2.77483	3.31435	2.84111	4.11274
0.774725	2.77491	3.31489	2.84151	4.11301
0.776165	2.77485	3.31545	2.84178	4.1132
0.777605	2.77468	3.31596	2.84191	4.11342
0.779045	2.77443	3.3164	2.84193	4.11368
0.780485	2.77415	3.31674	2.84185	4.11405
0.781925	2.77389	3.31698	2.84171	4.11453
0.783365	2.7737	3.31715	2.84156	4.1151
0.784805	2.77358	3.31729	2.84142	4.11572
0.786245	2.77357	3.31745	2.84134	4.11636
0.787685	2.77366	3.31771	2.8413	4.11699
0.789125	2.77382	3.31813	2.84129	4.11758
0.790565	2.77402	3.31872	2.8413	4.11807
0.792005	2.77424	3.31942	2.8413	4.11845
0.793445	2.77447	3.32017	2.84127	4.11872
0.794885	2.77469	3.32089	2.8412	4.11888
0.796325	2.77488	3.32152	2.84113	4.11897
0.797765	2.77504	3.32205	2.84104	4.11904
0.799205	2.77516	3.32249	2.84098	4.11914
0.800645	2.77526	3.32287	2.84093	4.11931
0.802085	2.77534	3.32325	2.84091	4.11961
0.803525	2.77539	3.32367	2.84096	4.12008
0.804965	2.77542	3.3242	2.84109	4.12073
0.806405	2.77544	3.32483	2.8413	4.12151
0.807845	2.77544	3.32553	2.84159	4.1224
0.809285	2.77542	3.32624	2.84195	4.12332
0.810725	2.77539	3.3269	2.84237	4.12422
0.812165	2.77533	3.32748	2.8428	4.12502
0.813605	2.77525	3.32793	2.84323	4.12572
0.815045	2.77514	3.32824	2.84362	4.12629
0.816485	2.77499	3.32839	2.84391	4.12673
0.817925	2.77479	3.3284	2.84411	4.12708
0.819365	2.77454	3.3283	2.8442	4.12736
0.820805	2.77427	3.3281	2.84423	4.12759
0.822245	2.77401	3.32786	2.84423	4.1278
0.823685	2.77378	3.3276	2.84424	4.12798
0.825125	2.77359	3.32733	2.84429	4.12813
0.826565	2.77349	3.32712	2.8444	4.12823
0.828005	2.77348	3.32699	2.84454	4.12827
0.829445	2.77355	3.32699	2.84468	4.12826
0.830885	2.7737	3.32713	2.84479	4.12821
0.832325	2.77387	3.32741	2.84481	4.12818
0.833765	2.77404	3.32778	2.84473	4.12822
0.835205	2.77413	3.32822	2.84454	4.1284
0.836645	2.77412	3.32865	2.84426	4.12874
0.838085	2.77399	3.32904	2.84395	4.12927
0.839525	2.77376	3.32935	2.84366	4.12998
0.840965	2.77344	3.32956	2.84348	4.13086
0.842405	2.77307	3.32967	2.84345	4.13184
0.843845	2.77271	3.32976	2.84357	4.13283
0.845285	2.7724	3.32988	2.84383	4.13371
0.846725	2.77219	3.33011	2.84418	4.13443
0.848165	2.77209	3.33046	2.84456	4.13494
0.849605	2.7721	3.33095	2.84491	4.13524
0.851045	2.77219	3.33153	2.84517	4.13537
0.852485	2.77234	3.33215	2.84534	4.13541
0.853925	2.77251	3.33277	2.84543	4.13541
0.855365	2.77266	3.33331	2.84545	4.13547
0.856805	2.7728	3.33375	2.84549	4.13561
0.858245	2.77291	3.33406	2.84556	4.13589
0.859686	2.77301	3.33427	2.84572	4.13632
0.861126	2.77311	3.33443	2.84597	4.13684
0.862566	2.77323	3.33461	2.8463	4.13739
0.864006	2.77337	3.33483	2.84666	4.13793
0.865446	2.77352	3.33509	2.847	4.13844
0.866886	2.77368	3.33539	2.84731	4.13892
0.868326	2.77383	3.33569	2.84756	4.13936
0.869766	2.77393	3.33599	2.84777	4.13976
0.871206	2.77398	3.33628	2.84796	4.14007
0.872646	2.77397	3.33653	2.84811	4.14029
0.874086	2.77389	3.33677	2.84824	4.14046
0.875526	2.77376	3.33702	2.84836	4.14057
0.876966	2.7736	3.33732	2.84844	4.14063
0.878406	2.77345	3.33767	2.84849	4.14066
0.879846	2.77333	3.33807	2.84846	4.14072
0.881286	2.77324	3.33846	2.84833	4.14084
0.882726	2.77322	3.33877	2.84813	4.14106
0.884166	2.77326	3.33899	2.84789	4.1414
0.885606	2.77338	3.33906	2.84766	4.14184
0.887046	2.77357	3.339	2.84749	4.14232
0.888486	2.7738	3.33883	2.84741	4.14279
0.889926	2.77408	3.33859	2.84743	4.14322
0.891366	2.77439	3.33838	2.84754	4.1436
0.892806	2.7747	3.33825	2.84774	4.14392
0.894246	2.77497	3.33822	2.84797	4.1442
0.895686	2.77516	3.33831	2.84822	4.1445
0.897126	2.77526	3.33849	2.84842	4.14487
0.898566	2.77526	3.33874	2.84855	4.14539
0.900006	2.77517	3.33905	2.84862	4.14606
0.901446	2.77499	3.33939	2.84862	4.14687
0.902886	2.77474	3.33973	2.84858	4.14776
0.904326	2.77447	3.34005	2.84854	4.14867
0.905766	2.77419	3.34036	2.84848	4.14958
0.907206	2.77395	3.3407	2.84843	4.1504
0.908646	2.77377	3.34109	2.84841	4.15108
0.910086	2.77365	3.3415	2.8484	4.15158
0.911526	2.77359	3.34192	2.8484	4.15188
0.912966	2.7736	3.34234	2.84841	4.152
0.914406	2.77367	3.34277	2.8484	4.15195
0.915846	2.77379	3.34323	2.84839	4.15176
0.917286	2.77396	3.3437	2.84841	4.15147
0.918726	2.77415	3.34416	2.84844	4.15114
0.920166	2.77435	3.34461	2.84849	4.15083
0.921606	2.77455	3.34505	2.84857	4.15056
0.923046	2.77473	3.34549	2.84866	4.15037
0.924486	2.77491	3.34591	2.84875	4.15029
0.925926	2.77504	3.34629	2.84881	4.15035
0.927366	2.77511	3.3466	2.84882	4.15052
0.928806	2.7751	3.34684	2.84874	4.15079
0.930246	2.77501	3.34701	2.8486	4.15109
0.931686	2.77484	3.34712	2.84839	4.15139
0.933126	2.77457	3.34717	2.84814	4.15164
0.934566	2.77421	3.34715	2.84785	4.15186
0.936006	2.77379	3.34707	2.84754	4.15201
0.937446	2.77333	3.34694	2.84722	4.15209
0.938886	2.77287	3.34675	2.84691	4.15212
0.940326	2.77244	3.34653	2.84662	4.15214
0.941766	2.77211	3.34629	2.84636	4.15219
0.943206	2.77188	3.34602	2.84613	4.15233
0.944646	2.77176	3.34575	2.84596	4.1526
0.946086	2.77174	3.34546	2.84588	4.15302
0.947526	2.7718	3.34517	2.84593	4.1536
0.948966	2.77194	3.34489	2.84609	4.15435
0.950406	2.77215	3.34461	2.84634	4.15521
0.951846	2.77236	3.34435	2.84663	4.15615
0.953286	2.7726	3.3441	2.84689	4.15711
0.954726	2.77283	3.34388	2.84707	4.15803
0.956166	2.77305	3.34374	2.8471	4.15885
0.957606	2.77325	3.3437	2.84697	4.15953
0.959046	2.77347	3.3438	2.84669	4.16003
0.960486	2.7737	3.34405	2.84628	4.16035
0.961926	2.77392	3.34444	2.84581	4.16054
0.963366	2.77415	3.34493	2.84533	4.16061
0.964806	2.77441	3.34548	2.84491	4.16062
0.966246	2.77468	3.34603	2.84458	4.1606
0.967686	2.77498	3.34654	2.84436	4.16063
0.969126	2.7753	3.347	2.84424	4.16075
0.970566	2.77559	3.34737	2.8442	4.161
0.972006	2.77581	3.34765	2.84424	4.16137
0.973446	2.77594	3.34786	2.84436	4.16184
0.974886	2.77598	3.34803	2.84457	4.16236
0.976326	2.77594	3.3482	2.84485	4.1629
0.977766	2.77582	3.34839	2.84518	4.1634
0.979206	2.77565	3.34864	2.84556	4.16382
0.980646	2.77546	3.34893	2.84595	4.16411
0.982086	2.77534	3.34926	2.84634	4.16423
0.983526	2.77532	3.34961	2.84672	4.16419
0.984966	2.77544	3.34998	2.84706	4.16402
0.986406	2.77569	3.35035	2.84737	4.16375
0.987846	2.77605	3.35067	2.84766	4.16344
0.989286	2.7765	3.35095	2.84795	4.16315
0.990726	2.77702	3.35117	2.84827	4.16292
0.992166	2.77758	3.35138	2.8486	4.16279
0.993606	2.77819	3.35158	2.84897	4.16281
0.995046	2.77886	3.35181	2.84933	4.16296
0.996486	2.77963	3.35208	2.8497	4.16323
0.997926	2.78056	3.35241	2.85002	4.16357
0.999366	2.7817	3.35283	2.85029	4.16396
1.00081	2.7831	3.35335	2.85052	4.16433
1.00225	2.78482	3.35395	2.85073	4.16467
1.00369	2.78688	3.3546	2.85096	4.16496
1.00513	2.78931	3.35527	2.85125	4.16521
1.00657	2.79217	3.35598	2.85165	4.16546
1.00801	2.79547	3.35674	2.85222	4.16573
1.00945	2.79929	3.35756	2.85298	4.16607
1.01089	2.80366	3.35845	2.85394	4.16651
1.01233	2.80864	3.3594	2.85508	4.16706
1.01377	2.81426	3.36043	2.85636	4.16777
1.01521	2.82059	3.36153	2.85771	4.16864
1.01665	2.82764	3.36267	2.85911	4.16967
1.01809	2.83546	3.3638	2.86052	4.17082
1.01953	2.8441	3.36485	2.86191	4.17204
1.02097	2.85362	3.36583	2.86335	4.17329
1.02241	2.86409	3.36672	2.86489	4.17455
1.02385	2.87563	3.36755	2.86666	4.17578
1.02529	2.88829	3.36838	2.86875	4.17696
1.02673	2.9022	3.36925	2.87125	4.17807
1.02817	2.91742	3.37024	2.87423	4.17911
1.02961	2.93403	3.37141	2.8777	4.1801
1.03105	2.95208	3.37282	2.88165	4.18109
1.03249	2.97163	3.37445	2.886	4.1821
1.03393	2.99271	3.37629	2.89067	4.18318
1.03537	3.01539	3.3783	2.89562	4.18437
1.03681	3.03969	3.38045	2.90082	4.18569
1.03825	3.06566	3.38268	2.90627	4.1872
1.03969	3.09331	3.38497	2.91204	4.18894
1.04113	3.12267	3.38731	2.91817	4.19095
1.04257	3.15378	3.38972	2.92474	4.19323
1.04401	3.18664	3.39226	2.93179	4.19579
1.04545	3.22132	3.39495	2.93935	4.19859
1.04689	3.2578	3.39789	2.94742	4.20162
1.04833	3.29611	3.4011	2.95597	4.20481
1.04977	3.33623	3.40461	2.965	4.20809
1.05121	3.37817	3.40845	2.97447	4.21141
1.05265	3.42189	3.41262	2.98438	4.21471
1.05409	3.46734	3.41708	2.99474	4.21799
1.05553	3.5145	3.42183	3.00559	4.22128
1.05697	3.5633	3.42681	3.01695	4.22465
1.05841	3.61373	3.43201	3.02886	4.22815
1.05985	3.66578	3.43738	3.04133	4.23188
1.06129	3.71942	3.44293	3.0543	4.23589
1.06273	3.77465	3.44868	3.06779	4.24026
1.06417	3.83144	3.45466	3.08177	4.24505
1.06561	3.88972	3.46095	3.09628	4.25025
1.06705	3.94941	3.46759	3.1113	4.25584
1.06849	4.01041	3.47463	3.12688	4.26179
1.06993	4.07263	3.48213	3.14304	4.26806
1.07137	4.13602	3.49013	3.1598	4.27461
1.07281	4.20053	3.49866	3.17714	4.28146
1.07425	4.26612	3.50767	3.19506	4.28859
1.07569	4.33281	3.51717	3.21349	4.29605
1.07713	4.40058	3.52711	3.23239	4.30389
1.07857	4.46945	3.53746	3.2517	4.31218
1.08001	4.5394	3.54819	3.27141	4.32101
1.08145	4.61041	3.5593	3.29151	4.33046
1.08289	4.68243	3.57079	3.31203	4.3406
1.08433	4.7554	3.58267	3.333	4.35145
1.08577	4.8293	3.59497	3.35443	4.36304
1.08721	4.9041	3.60771	3.37633	4.37541
1.08865	4.97978	3.62095	3.39869	4.38857
1.09009	5.05632	3.63474	3.42149	4.40257
1.09153	5.13371	3.64914	3.4447	4.41737
1.09297	5.21192	3.66422	3.46834	4.43298
1.09441	5.29088	3.68002	3.49236	4.44939
1.09585	5.37054	3.69658	3.51679	4.46662
1.09729	5.45085	3.71394	3.54162	4.48471
1.09873	5.53173	3.73211	3.56684	4.50365
1.10017	5.61308	3.75107	3.59243	4.52349
1.10161	5.69476	3.77079	3.61838	4.54426
1.10305	5.77663	3.79127	3.64466	4.56603
1.10449	5.85858	3.81248	3.67123	4.5889
1.10593	5.94048	3.83441	3.69804	4.61287
1.10737	6.02219	3.85707	3.72507	4.63798
1.10881	6.10352	3.88043	3.75231	4.6642
1.11025	6.18426	3.9045	3.77975	4.69148
1.11169	6.26421	3.92928	3.80734	4.71978
1.11313	6.34314	3.95476	3.83504	4.74904
1.11457	6.42083	3.98094	3.86278	4.77915
1.11601	6.49703	4.00773	3.89049	4.81002
1.11745	6.57151	4.0351	3.91812	4.84156
1.11889	6.64405	4.06295	3.94563	4.87366
1.12033	6.71447	4.0912	3.97296	4.90624
1.12177	6.78258	4.11973	4.00009	4.93914
1.12321	6.84822	4.14841	4.02694	4.97224
1.12465	6.9112	4.17712	4.05347	5.00537
1.12609	6.97133	4.20575	4.07963	5.03838
1.12753	7.02838	4.23419	4.1053	5.07112
1.12897	7.08215	4.26239	4.13037	5.10345
1.13041	7.13239	4.29025	4.15471	5.13528
1.13185	7.17896	4.31769	4.17817	5.16651
1.13329	7.22176	4.34465	4.20062	5.1971
1.13473	7.26075	4.37102	4.22198	5.227
1.13617	7.29591	4.39672	4.24218	5.25619
1.13761	7.32722	4.42164	4.2612	5.2846
1.13905	7.35465	4.44565	4.27903	5.31217
1.14049	7.37819	4.46862	4.29569	5.3388
1.14193	7.39779	4.49045	4.3112	5.36439
1.14337	7.41343	4.51105	4.32563	5.38882
1.14481	7.42508	4.53037	4.339	5.41197
1.14625	7.43278	4.54841	4.35129	5.43375
1.14769	7.43659	4.5652	4.36251	5.45411
1.14913	7.4367	4.58079	4.37258	5.47305
1.15057	7.43335	4.59524	4.38146	5.49062
1.15201	7.42679	4.60864	4.38911	5.50685
1.15345	7.41724	4.62104	4.39551	5.52176
1.15489	7.40491	4.63249	4.40067	5.53536
1.15633	7.38992	4.64302	4.40462	5.54764
1.15777	7.37231	4.6526	4.40742	5.5586
1.15921	7.35214	4.66119	4.40919	5.56822
1.16065	7.32942	4.66876	4.40999	5.57646
1.16209	7.30413	4.67529	4.4099	5.58329
1.16353	7.27627	4.68074	4.40891	5.58875
1.16497	7.24588	4.68506	4.40705	5.59288
1.16641	7.21304	4.68823	4.40429	5.59574
1.16785	7.1779	4.69023	4.40062	5.59739
1.16929	7.14065	4.69106	4.39603	5.59785
1.17073	7.10148	4.69075	4.39054	5.59713
1.17217	7.06062	4.68933	4.3842	5.59527
1.17361	7.01827	4.68683	4.37707	5.59228
1.17505	6.97467	4.68328	4.36923	5.5882
1.17649	6.93	4.67877	4.36075	5.58305
1.17793	6.88445	4.67338	4.35169	5.5769
1.17937	6.83818	4.66722	4.34208	5.56982
1.18081	6.79128	4.66037	4.33197	5.56191
1.18225	6.74384	4.65294	4.32138	5.55328
1.18369	6.69592	4.64497	4.31033	5.54401
1.18513	6.64761	4.63657	4.29889	5.53417
1.18657	6.59896	4.62782	4.28711	5.52388
1.18801	6.55004	4.61876	4.27502	5.5132
1.18945	6.50092	4.60945	4.26264	5.50225
1.19089	6.45161	4.5999	4.25005	5.49104
1.19233	6.40216	4.59014	4.23728	5.4796
1.19377	6.35259	4.58016	4.22438	5.46796
1.19521	6.30295	4.56994	4.21142	5.4561
1.19665	6.25331	4.55946	4.19841	5.44401
1.19809	6.20376	4.54878	4.18536	5.43167
1.19953	6.15442	4.53789	4.17231	5.41906
1.20097	6.10544	4.52684	4.15928	5.40615
1.20241	6.05694	4.51562	4.14628	5.393
1.20385	6.00908	4.5043	4.1333	5.37964
1.20529	5.96194	4.49291	4.12028	5.36611
1.20673	5.91559	4.48147	4.10722	5.35247
1.20817	5.86998	4.47001	4.09412	5.33877
1.20961	5.82508	4.45854	4.08099	5.32505
1.21105	5.78079	4.44706	4.06787	5.31133
1.21249	5.73702	4.43562	4.0548	5.29769
1.21393	5.6937	4.42424	4.04181	5.28414
1.21537	5.6508	4.41296	4.02898	5.27076
1.21681	5.6083	4.40181	4.01632	5.2576
1.21825	5.56625	4.39079	4.00387	5.24471
1.21969	5.52469	4.37986	3.99156	5.23211
1.22113	5.48371	4.36903	3.97934	5.21981
1.22257	5.44339	4.35826	3.96715	5.2078
1.22401	5.40379	4.34755	3.95492	5.19606
1.22545	5.36495	4.3369	3.94261	5.18454
1.22689	5.32689	4.32633	3.93026	5.1732
1.22833	5.28964	4.31587	3.91792	5.16202
1.22977	5.25318	4.30554	3.90568	5.15098
1.23121	5.21751	4.29536	3.89369	5.14004
1.23265	5.1826	4.28538	3.88203	5.12921
1.23409	5.14841	4.27561	3.8708	5.11849
1.23553	5.11488	4.26602	3.86006	5.1079
1.23697	5.08196	4.25661	3.84982	5.09744
1.23841	5.04962	4.24738	3.84002	5.08711
1.23985	5.01785	4.23833	3.8306	5.0769
1.24129	4.98664	4.22952	3.82146	5.06684
1.24273	4.95599	4.22093	3.81251	5.05696
1.24417	4.92593	4.21259	3.80369	5.04732
1.24561	4.89647	4.20449	3.79496	5.03795
1.24705	4.86763	4.19662	3.78628	5.02883
1.24849	4.83942	4.18898	3.77765	5.01998
1.24993	4.81184	4.18154	3.76905	5.0114
1.25137	4.78486	4.17433	3.76049	5.00309
1.25281	4.75844	4.16733	3.75202	4.99501
1.25425	4.73254	4.16061	3.7436	4.98714
1.25569	4.7071	4.15421	3.73526	4.97941
1.25713	4.68212	4.14818	3.72696	4.97179
1.25857	4.65758	4.14251	3.71871	4.96427
1.26001	4.63349	4.13719	3.71054	4.95687
1.26145	4.60988	4.13215	3.70248	4.94962
1.26289	4.5868	4.12729	3.69456	4.94257
1.26433	4.5643	4.12248	3.68678	4.93572
1.26577	4.54245	4.11763	3.67918	4.92911
1.26721	4.52127	4.11259	3.67181	4.92274
1.26865	4.50073	4.10733	3.66467	4.91663
1.27009	4.48081	4.10179	3.65781	4.91077
1.27153	4.46145	4.09603	3.6512	4.90512
1.27297	4.44259	4.09011	3.64482	4.89963
1.27441	4.42415	4.08413	3.63866	4.89424
1.27585	4.40609	4.07822	3.63271	4.88893
1.27729	4.3884	4.07247	3.62696	4.88371
1.27873	4.37108	4.06699	3.62141	4.87854
1.28017	4.35416	4.06182	3.61605	4.87341
1.28161	4.33766	4.05699	3.61086	4.86828
1.28305	4.32159	4.05248	3.60584	4.86315
1.28449	4.30597	4.04825	3.60094	4.85805
1.28593	4.2908	4.04422	3.59616	4.85299
1.28737	4.27606	4.04036	3.59143	4.84799
1.28881	4.26172	4.03659	3.58671	4.8431
1.29025	4.24774	4.03283	3.58196	4.83835
1.29169	4.23409	4.02908	3.57716	4.83384
1.29313	4.22074	4.02535	3.57233	4.82966
1.29457	4.20768	4.02167	3.56749	4.82582
1.29601	4.19493	4.01809	3.56269	4.82236
1.29745	4.18245	4.01466	3.55795	4.81919
1.29889	4.17023	4.01142	3.55333	4.81628
1.30033	4.15824	4.00838	3.5489	4.81353
1.30177	4.14649	4.00556	3.54469	4.81082
1.30321	4.13495	4.00292	3.54074	4.80802
1.30465	4.12364	4.00043	3.53705	4.80504
1.30609	4.11253	3.99804	3.53358	4.80187
1.30753	4.10165	3.99571	3.53031	4.79857
1.30897	4.09103	3.99343	3.52721	4.7952
1.31041	4.08073	3.99119	3.52421	4.79189
1.31185	4.07078	3.98898	3.52126	4.78875
1.31329	4.06122	3.98683	3.51828	4.78587
1.31473	4.05203	3.98474	3.51525	4.78334
1.31617	4.0432	3.98271	3.51214	4.78119
1.31761	4.03469	3.98073	3.50899	4.77939
1.31905	4.02644	3.97877	3.50579	4.77782
1.32049	4.01838	3.97682	3.50261	4.77639
1.32193	4.01047	3.97488	3.49947	4.77498
1.32337	4.0027	3.97294	3.49643	4.77351
1.32481	3.99507	3.97101	3.49356	4.77194
1.32625	3.98761	3.96912	3.49091	4.77024
1.32769	3.98034	3.96728	3.48848	4.76843
1.32913	3.97329	3.96552	3.48625	4.76656
1.33057	3.9665	3.96385	3.48419	4.76469
1.33201	3.95998	3.96227	3.48227	4.76288
1.33345	3.95376	3.96075	3.48043	4.76119
1.33489	3.94781	3.95929	3.47861	4.75962
1.33633	3.94211	3.95786	3.47673	4.75817
1.33777	3.93664	3.95648	3.47474	4.75681
1.33921	3.93137	3.9552	3.47259	4.75553
1.34065	3.92626	3.95401	3.47028	4.75429
1.34209	3.92127	3.95293	3.46783	4.75308
1.34353	3.91635	3.95195	3.46528	4.75187
1.34497	3.91147	3.9511	3.46267	4.75066
1.34641	3.90658	3.95033	3.46006	4.74944
1.34785	3.90168	3.94967	3.45754	4.74821
1.34929	3.89677	3.94903	3.45516	4.74699
1.35073	3.89187	3.94841	3.45297	4.74578
1.35217	3.88705	3.94781	3.45098	4.74457
1.35361	3.88232	3.94726	3.4492	4.74336
1.35505	3.87779	3.94676	3.4476	4.74216
1.35649	3.8735	3.94632	3.44617	4.74099
1.35793	3.8695	3.94595	3.44486	4.7399
1.35937	3.8658	3.94565	3.44366	4.73897
1.36081	3.86239	3.94543	3.44253	4.73825
1.36225	3.85924	3.94531	3.44144	4.73777
1.36369	3.85627	3.94525	3.44037	4.73753
1.36513	3.85345	3.94522	3.43927	4.73749
1.36657	3.85071	3.94516	3.43815	4.73762
1.36801	3.84801	3.94506	3.43696	4.73784
1.36945	3.84534	3.94486	3.43573	4.73804
1.37089	3.84269	3.94453	3.43442	4.73812
1.37233	3.84011	3.94403	3.43305	4.73801
1.37377	3.83762	3.9434	3.43162	4.73765
1.37521	3.83526	3.94264	3.43015	4.7371
1.37665	3.83301	3.94181	3.42865	4.7364
1.37809	3.83091	3.94098	3.42715	4.73564
1.37953	3.82892	3.9402	3.42564	4.73488
1.38097	3.82705	3.93951	3.42416	4.7342
1.38241	3.82525	3.93897	3.42272	4.73369
1.38385	3.82354	3.9386	3.42135	4.73343
1.38529	3.82192	3.93838	3.42006	4.73342
1.38673	3.82039	3.93832	3.41886	4.73368
1.38817	3.81896	3.93838	3.41777	4.73415
1.38961	3.81762	3.93859	3.41677	4.73478
1.39105	3.81634	3.93894	3.41583	4.73553
1.39249	3.81508	3.93944	3.41491	4.73636
1.39393	3.8138	3.94009	3.41395	4.73722
1.39537	3.81245	3.94085	3.41291	4.73802
1.39681	3.81103	3.9417	3.41179	4.73872
1.39825	3.80957	3.9426	3.41055	4.73928
1.39969	3.80811	3.9435	3.40921	4.73968
1.40113	3.80674	3.94438	3.40778	4.73995
1.40257	3.80554	3.9452	3.40632	4.74012
1.40401	3.80458	3.94595	3.40489	4.74022
1.40545	3.8039	3.94665	3.40356	4.74029
1.40689	3.80349	3.94733	3.40238	4.74039
1.40833	3.80331	3.94803	3.40138	4.74056
1.40977	3.80328	3.94875	3.40061	4.74085
1.41121	3.80333	3.94954	3.40006	4.74132
1.41265	3.80338	3.95037	3.39971	4.74196
1.41409	3.80335	3.95127	3.3995	4.74275
1.41553	3.80323	3.95222	3.39936	4.74364
1.41697	3.80301	3.95321	3.3992	4.74457
1.41841	3.80272	3.95418	3.39897	4.74551
1.41985	3.8024	3.95511	3.39861	4.74644
1.42129	3.80212	3.95599	3.39813	4.74734
1.42273	3.80194	3.95677	3.39752	4.74818
1.42417	3.80189	3.95745	3.39684	4.74899
1.42561	3.80203	3.95803	3.39611	4.74979
1.42705	3.80235	3.95853	3.39541	4.75065
1.42849	3.80284	3.95901	3.39477	4.7516
1.42993	3.8035	3.9595	3.39421	4.75264
1.43137	3.80431	3.96007	3.39374	4.75375
1.43281	3.80524	3.96076	3.39336	4.7549
1.43425	3.80625	3.96158	3.39309	4.75609
1.43569	3.80728	3.96252	3.39289	4.75727
1.43713	3.80831	3.96356	3.39279	4.7584
1.43857	3.8093	3.96466	3.39276	4.75946
1.44001	3.81022	3.96577	3.3928	4.76042
1.44145	3.81106	3.96683	3.39292	4.76128
1.44289	3.8118	3.96779	3.39308	4.76208
1.44433	3.81244	3.96863	3.39322	4.76279
1.44577	3.813	3.96935	3.39331	4.76347
1.44721	3.81355	3.96997	3.39335	4.76411
1.44865	3.81419	3.97053	3.39333	4.76478
1.45009	3.81498	3.97107	3.39328	4.7655
1.45153	3.81597	3.97164	3.39321	4.7663
1.45297	3.81718	3.97229	3.39312	4.76724
1.45441	3.81864	3.97307	3.39305	4.76835
1.45585	3.82034	3.97403	3.39299	4.76965
1.45729	3.82223	3.97518	3.39295	4.77111
1.45873	3.82425	3.97651	3.39289	4.77272
1.46017	3.8263	3.97798	3.39279	4.7744
1.46161	3.82832	3.97957	3.39262	4.7761
1.46305	3.83031	3.98123	3.3924	4.77774
1.46449	3.83227	3.98291	3.39217	4.77925
1.46593	3.83423	3.98456	3.39198	4.7806
1.46737	3.83622	3.98614	3.39186	4.78177
1.46881	3.83827	3.98764	3.39181	4.78277
1.47025	3.84045	3.98907	3.39185	4.78368
1.47169	3.84279	3.99044	3.39197	4.78456
1.47313	3.84531	3.99177	3.39217	4.78549
1.47457	3.84798	3.99308	3.39243	4.78653
1.47601	3.85076	3.9944	3.39273	4.78773
1.47745	3.85361	3.99576	3.39305	4.78908
1.47889	3.85651	3.99717	3.39338	4.79058
1.48033	3.8594	3.99862	3.39374	4.79223
1.48177	3.86226	4.00012	3.39415	4.79396
1.48321	3.86509	4.00167	3.39459	4.79575
1.48465	3.86786	4.00327	3.39501	4.79754
1.48609	3.87061	4.00491	3.39539	4.79931
1.48753	3.87336	4.00657	3.39569	4.80105
1.48897	3.87616	4.00826	3.39588	4.80277
1.49041	3.87904	4.01	3.39596	4.8045
1.49185	3.88201	4.01179	3.39592	4.8062
1.49329	3.88511	4.01364	3.39577	4.80788
1.49473	3.88832	4.01554	3.39554	4.80956
1.49617	3.89163	4.01746	3.39529	4.81125
1.49761	3.89497	4.0194	3.39507	4.81294
1.49905	3.89831	4.02132	3.39491	4.81464
1.50049	3.90159	4.02325	3.39485	4.81627
1.50193	3.9048	4.02515	3.39493	4.81783
1.50337	3.90793	4.02705	3.39514	4.8193
1.50481	3.91099	4.02895	3.39551	4.82072
1.50625	3.91402	4.03086	3.396	4.82211
1.50769	3.91711	4.03284	3.3966	4.82349
1.50913	3.92034	4.03491	3.39728	4.82488
1.51057	3.92377	4.03709	3.39801	4.82631
1.51201	3.92738	4.03937	3.39881	4.82783
1.51345	3.93118	4.04171	3.39965	4.82944
1.51489	3.93515	4.04412	3.40052	4.83113
1.51633	3.93924	4.04658	3.40144	4.83284
1.51777	3.94342	4.04909	3.40239	4.83455
1.51921	3.94765	4.05163	3.40337	4.83624
1.52065	3.95193	4.05421	3.40434	4.83792
1.52209	3.95625	4.05682	3.40528	4.83961
1.52353	3.96065	4.05948	3.40616	4.84134
1.52497	3.96517	4.06219	3.40695	4.84315
1.52641	3.96983	4.06494	3.40767	4.84505
1.52785	3.97462	4.06768	3.40834	4.84707
1.52929	3.97952	4.07038	3.40898	4.84921
1.53073	3.98452	4.07305	3.40966	4.85144
1.53217	3.98961	4.0757	3.41041	4.85375
1.53361	3.99474	4.07834	3.41126	4.85611
1.53505	3.99994	4.08099	3.41223	4.85847
1.53649	4.00519	4.08369	3.4133	4.86081
1.53793	4.01049	4.08648	3.41443	4.86313
1.53937	4.01584	4.08939	3.41563	4.86541
1.54081	4.02121	4.09241	3.41685	4.86765
1.54225	4.02662	4.09554	3.41809	4.86985
1.54369	4.03205	4.09874	3.41935	4.87199
1.54513	4.03751	4.10199	3.42066	4.87409
1.54657	4.043	4.10523	3.42205	4.8762
1.54801	4.04854	4.10844	3.42354	4.87834
1.54945	4.05419	4.11159	3.42513	4.88059
1.55089	4.06	4.11466	3.42681	4.88298
1.55233	4.066	4.11767	3.42852	4.88555
1.55377	4.07223	4.12066	3.43022	4.88834
1.55521	4.07863	4.12369	3.43189	4.89138
1.55665	4.08521	4.12683	3.43348	4.89465
1.55809	4.09191	4.13012	3.43499	4.89809
1.55953	4.09868	4.13362	3.43643	4.90162
1.56097	4.10548	4.13736	3.43784	4.90516
1.56241	4.11226	4.14133	3.43925	4.90864
1.56385	4.11898	4.1455	3.44071	4.91205
1.56529	4.12566	4.14981	3.44222	4.91533
1.56673	4.13232	4.15419	3.44375	4.91851
1.56817	4.139	4.15857	3.4453	4.92157
1.56961	4.14573	4.16289	3.44686	4.92454
1.57105	4.15256	4.16712	3.44842	4.92744
1.57249	4.1595	4.17124	3.44998	4.9303
1.57393	4.16659	4.17523	3.45157	4.93313
1.57537	4.17383	4.17909	3.4532	4.93587
1.57681	4.18118	4.18281	3.45491	4.93849
1.57825	4.18862	4.18638	3.45674	4.94095
1.57969	4.19611	4.18981	3.4587	4.94325
1.58113	4.20357	4.19312	3.46075	4.94539
1.58257	4.21099	4.19637	3.46287	4.94741
1.58401	4.21837	4.19961	3.46504	4.94935
1.58545	4.22572	4.20294	3.46723	4.9513
1.58689	4.23309	4.20644	3.46946	4.95332
1.58833	4.24053	4.21023	3.47176	4.95552
1.58977	4.24807	4.21437	3.47412	4.95795
1.59121	4.25577	4.21887	3.47655	4.96066
1.59265	4.26363	4.22369	3.47907	4.96367
1.59409	4.27169	4.22878	3.48167	4.96696
1.59553	4.27989	4.23404	3.48434	4.97053
1.59697	4.28821	4.23939	3.48704	4.97432
1.59841	4.29661	4.24474	3.48973	4.97828
1.59985	4.30499	4.25005	3.49237	4.98235
1.60129	4.31331	4.25523	3.49496	4.98649
1.60273	4.32157	4.26031	3.4975	4.99066
1.60417	4.32973	4.26527	3.5	4.99483
1.60561	4.33778	4.27018	3.50249	4.99895
1.60705	4.34574	4.27509	3.50497	5.003
1.60849	4.35367	4.28002	3.50745	5.00695
1.60993	4.36162	4.28501	3.50995	5.01081
1.61137	4.36971	4.29013	3.51245	5.0146
1.61281	4.378	4.29538	3.51496	5.0183
1.61425	4.38657	4.30083	3.5175	5.02192
1.61569	4.39541	4.30646	3.52006	5.02549
1.61713	4.40451	4.31225	3.52266	5.02908
1.61857	4.41382	4.31815	3.52533	5.03276
1.62001	4.42326	4.32416	3.52808	5.0366
1.62145	4.43271	4.33021	3.53093	5.04064
1.62289	4.44208	4.33631	3.53387	5.04487
1.62433	4.45129	4.34241	3.5369	5.04929
1.62577	4.46035	4.34851	3.54003	5.05388
1.62721	4.46932	4.35459	3.54322	5.05863
1.62865	4.47826	4.36071	3.54647	5.06345
1.63009	4.48725	4.36692	3.5498	5.06827
1.63153	4.49634	4.37326	3.55322	5.07302
1.63297	4.50553	4.37977	3.55674	5.07769
1.63441	4.51484	4.38647	3.56037	5.08229
1.63585	4.52422	4.39335	3.56411	5.08686
1.63729	4.5336	4.40044	3.56794	5.09142
1.63873	4.54292	4.40773	3.57183	5.09602
1.64017	4.55215	4.41523	3.57571	5.10069
1.64161	4.56132	4.42289	3.57956	5.10548
1.64305	4.57048	4.4307	3.58332	5.11043
1.64449	4.57972	4.43867	3.58698	5.11555
1.64593	4.5891	4.4468	3.59057	5.12086
1.64737	4.59872	4.45508	3.59412	5.12636
1.64881	4.60861	4.46352	3.59768	5.13206
1.65025	4.61879	4.4721	3.60131	5.13797
1.65169	4.62927	4.48079	3.60505	5.1441
1.65313	4.63999	4.48957	3.60896	5.15041
1.65457	4.65096	4.49848	3.61306	5.1569
1.65601	4.66213	4.50751	3.61735	5.16354
1.65745	4.67347	4.5167	3.62182	5.1703
1.65889	4.68496	4.52606	3.62645	5.17716
1.66033	4.69652	4.53561	3.63126	5.1841
1.66177	4.70815	4.5454	3.63622	5.19111
1.66321	4.71979	4.55543	3.64135	5.19819
1.66465	4.73145	4.5657	3.64659	5.20536
1.66609	4.74313	4.57624	3.65195	5.21258
1.66753	4.75483	4.58704	3.65741	5.21983
1.66897	4.76667	4.59809	3.66293	5.22712
1.67041	4.77871	4.60942	3.66852	5.23444
1.67185	4.7911	4.62101	3.67416	5.24182
1.67329	4.80395	4.63285	3.67983	5.24929
1.67473	4.81731	4.64494	3.68557	5.25688
1.67617	4.83121	4.65726	3.69139	5.26465
1.67761	4.84563	4.66977	3.69729	5.27265
1.67905	4.86049	4.68245	3.70331	5.28095
1.68049	4.87573	4.69531	3.70941	5.28956
1.68193	4.89125	4.70836	3.71562	5.29849
1.68337	4.90702	4.72164	3.72191	5.30769
1.68481	4.92302	4.73517	3.72828	5.31714
1.68625	4.93931	4.749	3.73474	5.32681
1.68769	4.95597	4.76315	3.74131	5.33664
1.68913	4.9731	4.77766	3.74801	5.3466
1.69057	4.99075	4.79255	3.75485	5.35665
1.69201	5.00901	4.8078	3.7619	5.36677
1.69345	5.02789	4.82343	3.76917	5.377
1.69489	5.04739	4.83941	3.77669	5.38735
1.69633	5.06747	4.85573	3.78444	5.39789
1.69777	5.0881	4.87241	3.79241	5.40866
1.69921	5.10924	4.88941	3.80055	5.41975
1.70065	5.13091	4.90674	3.80883	5.43123
1.70209	5.15316	4.92441	3.81721	5.44317
1.70353	5.17603	4.94242	3.82566	5.45561
1.70497	5.19956	4.96083	3.83416	5.46854
1.70641	5.22377	4.97963	3.84272	5.48189
1.70785	5.24865	4.99887	3.85137	5.49561
1.70929	5.27416	5.01854	3.86011	5.50963
1.71073	5.3003	5.03866	3.86902	5.52384
1.71217	5.32703	5.0592	3.87812	5.53817
1.71361	5.35437	5.08012	3.88749	5.55255
1.71505	5.38237	5.10136	3.89714	5.56694
1.71649	5.41114	5.12286	3.90706	5.58136
1.71793	5.44076	5.1446	3.91721	5.59582
1.71937	5.47134	5.1666	3.92758	5.61038
1.72081	5.50295	5.18886	3.93814	5.62507
1.72225	5.53561	5.2115	3.94886	5.63991
1.72369	5.56932	5.23453	3.9597	5.65495
1.72513	5.60405	5.25807	3.9706	5.67021
1.72657	5.63976	5.28213	3.98159	5.68572
1.72801	5.67641	5.30676	3.99268	5.70148
1.72945	5.71403	5.33193	4.00391	5.71747
1.73089	5.75268	5.35756	4.01531	5.73371
1.73233	5.79239	5.38356	4.02689	5.75019
1.73377	5.83321	5.40987	4.03869	5.76695
1.73521	5.87514	5.43644	4.05073	5.784
1.73665	5.91817	5.46326	4.06305	5.80137
1.73809	5.96223	5.49034	4.07566	5.81907
1.73953	6.00726	5.51773	4.08856	5.83709
1.74097	6.05321	5.54554	4.10173	5.85541
1.74241	6.10006	5.57387	4.11514	5.874
1.74385	6.14784	5.60281	4.12877	5.89281
1.74529	6.19659	5.63243	4.14258	5.91181
1.74673	6.24639	5.66277	4.15657	5.93097
1.74817	6.29733	5.6938	4.17067	5.95028
1.74961	6.34949	5.72549	4.18484	5.96976
1.75105	6.4029	5.75777	4.19907	5.9894
1.75249	6.45754	5.79054	4.21335	6.00926
1.75393	6.51334	5.82372	4.22772	6.02934
1.75537	6.57021	5.85725	4.24219	6.04963
1.75681	6.62808	5.89105	4.25679	6.07011
1.75825	6.68691	5.92512	4.27152	6.09074
1.75969	6.74661	5.95941	4.28644	6.11149
1.76113	6.80715	5.99393	4.30158	6.13233
1.76257	6.8685	6.02864	4.31696	6.15327
1.76401	6.93063	6.06351	4.33257	6.17435
1.76545	6.99353	6.0985	4.34837	6.19559
1.76689	7.05721	6.13354	4.36432	6.21706
1.76833	7.12168	6.16861	4.38042	6.23878
1.76977	7.18692	6.20369	4.39662	6.26075
1.77121	7.25294	6.23877	4.41289	6.28294
1.77265	7.31973	6.27386	4.42921	6.30524
1.77409	7.38724	6.30901	4.44554	6.32754
1.77553	7.4554	6.34429	4.46192	6.34975
1.77697	7.52411	6.37976	4.47835	6.37174
1.77841	7.59326	6.41551	4.49488	6.39346
1.77985	7.66271	6.45157	4.51152	6.41488
1.78129	7.73235	6.48792	4.52828	6.43602
1.78273	7.80209	6.52458	4.54519	6.45699
1.78417	7.87193	6.56149	4.56222	6.47788
1.78561	7.94186	6.59859	4.57934	6.49878
1.78705	8.01193	6.6358	4.5965	6.51977
1.78849	8.08217	6.67305	4.61361	6.54091
1.78993	8.15258	6.71027	4.63063	6.56223
1.79137	8.22315	6.7474	4.64749	6.58371
1.79281	8.29384	6.7844	4.66413	6.60535
1.79425	8.36457	6.82123	4.68051	6.6271
1.79569	8.4352	6.85784	4.69662	6.64893
1.79713	8.50563	6.89421	4.71251	6.67082
1.79857	8.57581	6.93033	4.72823	6.69274
1.80001	8.64574	6.96617	4.74383	6.71466
1.80145	8.71545	7.00172	4.75934	6.73652
1.80289	8.78499	7.03696	4.77482	6.75825
1.80433	8.85435	7.07194	4.79032	6.7798
1.80577	8.92353	7.10668	4.8059	6.80107
1.80721	8.99252	7.14127	4.82159	6.82198
1.80865	9.06122	7.17575	4.83741	6.84246
1.81009	9.12948	7.21016	4.85331	6.86249
1.81153	9.19709	7.2445	4.86929	6.88207
1.81297	9.26381	7.27876	4.8853	6.90128
1.81441	9.32946	7.31291	4.90131	6.92019
1.81585	9.39387	7.34686	4.91725	6.93888
1.81729	9.45698	7.38054	4.93303	6.95746
1.81873	9.51874	7.41385	4.94857	6.97601
1.82017	9.57913	7.44667	4.96383	6.99459
1.82161	9.63819	7.47896	4.9788	7.0132
1.82305	9.69594	7.51069	4.99349	7.03182
1.82449	9.75245	7.54187	5.00793	7.05042
1.82593	9.8078	7.57253	5.02213	7.06895
1.82737	9.86202	7.60274	5.03615	7.08739
1.82881	9.9151	7.63261	5.05	7.1057
1.83025	9.96701	7.66219	5.06374	7.12385
1.83169	10.0177	7.69156	5.07733	7.14178
1.83313	10.0671	7.72076	5.09081	7.15945
1.83457	10.1151	7.7498	5.10418	7.17678
1.83601	10.1618	7.77871	5.11748	7.1937
1.83745	10.2068	7.80743	5.13071	7.21019
1.83889	10.2503	7.83591	5.14389	7.22621
1.84033	10.2921	7.86409	5.15708	7.24176
1.84177	10.3322	7.89194	5.17026	7.25693
1.84321	10.3706	7.91948	5.18345	7.27187
1.84465	10.4074	7.94672	5.19656	7.28681
1.84609	10.4427	7.97369	5.20953	7.30192
1.84753	10.4764	8.00045	5.22229	7.31733
1.84897	10.5086	8.02704	5.23479	7.33314
1.85041	10.5392	8.05348	5.24703	7.34936
1.85185	10.5683	8.07975	5.25899	7.36595
1.85329	10.5957	8.10587	5.27075	7.38279
1.85473	10.6215	8.13184	5.28237	7.39968
1.85617	10.6454	8.15767	5.29395	7.41645
1.85761	10.6675	8.18338	5.30559	7.43297
1.85905	10.6876	8.20898	5.31738	7.44921
1.86049	10.7059	8.23451	5.32937	7.46515
1.86193	10.7222	8.26001	5.34158	7.48087
1.86337	10.7366	8.28547	5.354	7.49642
1.86481	10.7492	8.31091	5.36662	7.51196
1.86625	10.76	8.33623	5.37938	7.52761
1.86769	10.769	8.36142	5.39224	7.54349
1.86913	10.7764	8.38646	5.40515	7.55965
1.87057	10.7822	8.41138	5.41807	7.57611
1.87201	10.7865	8.43624	5.43097	7.59284
1.87345	10.7895	8.46113	5.44385	7.60984
1.87489	10.7911	8.4861	5.45672	7.62706
1.87633	10.7916	8.51127	5.46963	7.64442
1.87777	10.7908	8.53671	5.48268	7.66182
1.87921	10.7889	8.56243	5.49594	7.67923
1.88065	10.786	8.58842	5.5095	7.69665
1.88209	10.7819	8.61462	5.52342	7.71409
1.88353	10.7768	8.64104	5.53778	7.73156
1.88497	10.7707	8.66763	5.55259	7.74908
1.88641	10.7637	8.69441	5.56784	7.76669
1.88785	10.7556	8.72138	5.58345	7.78449
1.88929	10.7466	8.74861	5.59934	7.80256
1.89073	10.7366	8.77618	5.61542	7.82098
1.89217	10.7257	8.80418	5.63161	7.83979
1.89361	10.7137	8.83264	5.64785	7.85905
1.89505	10.7006	8.86157	5.66411	7.87883
1.89649	10.6866	8.89097	5.68041	7.89918
1.89793	10.6716	8.92083	5.69677	7.92011
1.89937	10.6557	8.95115	5.71333	7.94162
1.90081	10.6392	8.98186	5.73015	7.96368
1.90225	10.6219	9.01293	5.74732	7.98631
1.90369	10.6042	9.04431	5.76492	8.00944
1.90513	10.5861	9.07604	5.78299	8.03303
1.90657	10.5675	9.10808	5.8015	8.05695
1.90801	10.5486	9.14042	5.82045	8.08114
1.90945	10.5293	9.17298	5.83978	8.1055
1.91089	10.5097	9.2057	5.85945	8.13
1.91233	10.4897	9.23856	5.87943	8.1546
1.91377	10.4692	9.27154	5.89971	8.17927
1.91521	10.4483	9.30462	5.9203	8.20406
1.91665	10.427	9.33778	5.94122	8.22899
1.91809	10.4053	9.37102	5.96253	8.25413
1.91953	10.3831	9.40442	5.98423	8.27952
1.92097	10.3605	9.43802	6.00632	8.30512
1.92241	10.3377	9.47192	6.02878	8.33089
1.92385	10.3146	9.5061	6.05152	8.35676
1.92529	10.2912	9.54056	6.07445	8.38262
1.92673	10.2676	9.57523	6.09748	8.40838
1.92817	10.2439	9.61005	6.12053	8.43393
1.92961	10.22	9.64493	6.14355	8.45925
1.93105	10.1959	9.67976	6.16649	8.48435
1.93249	10.1716	9.71449	6.18936	8.50931
1.93393	10.1471	9.74903	6.21223	8.53419
1.93537	10.1224	9.78336	6.23516	8.55903
1.93681	10.0974	9.81744	6.25823	8.58391
1.93825	10.0723	9.85123	6.28147	8.60891
1.93969	10.0471	9.88461	6.30491	8.63406
1.94113	10.022	9.91751	6.32852	8.65935
1.94257	9.9971	9.94982	6.35224	8.68473
1.94401	9.97241	9.98145	6.37605	8.71016
1.94545	9.94791	10.0123	6.39985	8.73554
1.94689	9.92354	10.0424	6.4236	8.7608
1.94833	9.89919	10.0717	6.44719	8.78575
1.94977	9.87471	10.1001	6.47056	8.81023
1.95121	9.84996	10.1278	6.49363	8.83403
1.95265	9.82483	10.1546	6.51638	8.85701
1.95409	9.79926	10.1806	6.53873	8.87903
1.95553	9.77329	10.2056	6.56061	8.90001
1.95697	9.747	10.2295	6.58193	8.91991
1.95841	9.72049	10.2523	6.60264	8.93878
1.95985	9.69383	10.2739	6.62275	8.95667
1.96129	9.66703	10.2942	6.64229	8.97371
1.96273	9.64006	10.3131	6.66134	8.98995
1.96417	9.61285	10.3308	6.67996	9.00548
1.96561	9.58535	10.3472	6.69823	9.0203
1.96705	9.55745	10.3623	6.71622	9.03439
1.96849	9.52911	10.3761	6.734	9.04769
1.96993	9.50028	10.3887	6.75154	9.06016
1.97137	9.47103	10.4001	6.76877	9.07173
1.97281	9.44145	10.41	6.78561	9.08233
1.97425	9.41166	10.4186	6.8019	9.09193
1.97569	9.38178	10.4258	6.81754	9.1005
1.97713	9.35183	10.4314	6.83239	9.10804
1.97857	9.32182	10.4354	6.84632	9.11458
1.98001	9.29168	10.4379	6.85926	9.12012
1.98145	9.26136	10.4386	6.87116	9.12468
1.98289	9.23077	10.4376	6.88196	9.12826
1.98433	9.19983	10.4348	6.89164	9.13085
1.98577	9.16848	10.4303	6.90017	9.13245
1.98721	9.1367	10.424	6.90755	9.13303
1.98865	9.10455	10.4161	6.91387	9.13258
1.99009	9.07208	10.4065	6.91922	9.13101
1.99153	9.03937	10.3955	6.92372	9.12826
1.99297	9.00645	10.3828	6.92747	9.1243
1.99441	8.97334	10.3687	6.93054	9.11909
1.99585	8.93998	10.3531	6.933	9.1127
1.99729	8.90632	10.336	6.93489	9.10518
1.99873	8.87235	10.3173	6.93618	9.09661
2.00017	8.83807	10.2969	6.93672	9.08703
2.00161	8.80348	10.2749	6.93636	9.07653
2.00305	8.76862	10.2513	6.93494	9.06512
2.00449	8.73353	10.2261	6.93236	9.0528
2.00593	8.69831	10.1993	6.92858	9.03952
2.00737	8.66303	10.171	6.92355	9.02518
2.00881	8.62775	10.1412	6.91731	9.0097
2.01025	8.59242	10.11	6.90993	8.99299
2.01169	8.55693	10.0776	6.9015	8.97501
2.01313	8.52119	10.0437	6.8922	8.95575
2.01457	8.48512	10.0086	6.88211	8.9352
2.01601	8.44865	9.97206	6.87129	8.9134
2.01745	8.41175	9.93424	6.85978	8.8904
2.01889	8.37436	9.89509	6.84758	8.86626
2.02033	8.33651	9.85458	6.8347	8.84109
2.02177	8.29829	9.81272	6.82106	8.815
2.02321	8.25982	9.76956	6.80663	8.78813
2.02465	8.22123	9.72521	6.79136	8.76061
2.02609	8.18261	9.67979	6.77527	8.73256
2.02753	8.14406	9.63339	6.75834	8.70404
2.02897	8.10566	9.58611	6.74065	8.67507
2.03041	8.06747	9.53806	6.72221	8.64561
2.03185	8.02952	9.4893	6.7031	8.61559
2.03329	7.99182	9.43983	6.68337	8.58489
2.03473	7.95432	9.38957	6.66307	8.55339
2.03617	7.91697	9.33844	6.6422	8.52105
2.03761	7.8797	9.28636	6.62081	8.48787
2.03905	7.84249	9.23332	6.59886	8.45391
2.04049	7.80529	9.17934	6.57638	8.41926
2.04193	7.76811	9.12448	6.55336	8.38406
2.04337	7.73093	9.06886	6.52981	8.3484
2.04481	7.69383	9.01263	6.50577	8.31242
2.04625	7.65691	8.95599	6.48128	8.27617
2.04769	7.62032	8.89912	6.45637	8.23966
2.04913	7.58422	8.84215	6.4311	8.20288
2.05057	7.54873	8.78515	6.40555	8.16579
2.05201	7.51393	8.72816	6.37978	8.12841
2.05345	7.47988	8.67119	6.35386	8.09073
2.05489	7.44658	8.61424	6.32784	8.05277
2.05633	7.41395	8.5573	6.30177	8.01456
2.05777	7.3819	8.5003	6.27562	7.97612
2.05921	7.35031	8.44321	6.24937	7.93747
2.06065	7.31901	8.386	6.223	7.89863
2.06209	7.28793	8.3287	6.19645	7.85968
2.06353	7.25704	8.27134	6.16969	7.82068
2.06497	7.22637	8.21396	6.14269	7.7817
2.06641	7.19597	8.15663	6.11545	7.74279
2.06785	7.16593	8.09943	6.08802	7.70397
2.06929	7.13635	8.04244	6.06047	7.66529
2.07073	7.10732	7.98575	6.03288	7.62684
2.07217	7.07895	7.92946	6.00538	7.58867
2.07361	7.05131	7.87358	5.97807	7.55082
2.07505	7.02444	7.81815	5.95101	7.51329
2.07649	6.99838	7.76317	5.92424	7.47606
2.07793	6.97316	7.70869	5.89777	7.43911
2.07937	6.94883	7.65474	5.87159	7.40246
2.08081	6.92539	7.60137	5.84565	7.36608
2.08225	6.90287	7.54859	5.81986	7.32997
2.08369	6.88124	7.49644	5.79412	7.29408
2.08513	6.8605	7.44495	5.76839	7.25842
2.08657	6.84062	7.39415	5.74268	7.22303
2.08801	6.82155	7.34408	5.71703	7.18801
2.08945	6.80324	7.29473	5.69158	7.15345
2.09089	6.78566	7.24612	5.66641	7.11942
2.09233	6.76881	7.19826	5.64164	7.08594
2.09377	6.75276	7.15125	5.61736	7.05307
2.09521	6.73759	7.10517	5.59358	7.02087
2.09665	6.72339	7.06011	5.57032	6.98937
2.09809	6.71023	7.0161	5.54753	6.95858
2.09953	6.69824	6.97321	5.52518	6.9285
2.10097	6.68749	6.93144	5.50321	6.8992
2.10241	6.67805	6.8908	5.48163	6.87073
2.10385	6.66995	6.85126	5.4605	6.84319
2.10529	6.66314	6.81275	5.43989	6.81664
2.10673	6.65764	6.77524	5.4199	6.79116
2.10817	6.65339	6.7387	5.4006	6.76675
2.10961	6.65035	6.70323	5.38205	6.7435
2.11105	6.64852	6.66891	5.36427	6.72141
2.11249	6.64787	6.63586	5.34726	6.70047
2.11393	6.64848	6.6042	5.33099	6.68066
2.11537	6.65036	6.57404	5.31542	6.66197
2.11681	6.65362	6.5455	5.30055	6.64442
2.11825	6.65833	6.51866	5.28637	6.62807
2.11969	6.66456	6.49359	5.27289	6.61299
2.12113	6.67244	6.4703	5.26015	6.59922
2.12257	6.68205	6.44877	5.2482	6.58683
2.12401	6.6935	6.42899	5.23714	6.57587
2.12545	6.70684	6.41096	5.22705	6.56642
2.12689	6.72213	6.39471	5.218	6.55858
2.12833	6.73942	6.38022	5.21007	6.55246
2.12977	6.75873	6.36753	5.20327	6.54812
2.13121	6.78007	6.35667	5.19767	6.54568
2.13265	6.80344	6.3477	5.19328	6.54525
2.13409	6.82882	6.34074	5.19011	6.54696
2.13553	6.85617	6.33591	5.18816	6.55097
2.13697	6.88545	6.33333	5.18741	6.55735
2.13841	6.91663	6.3331	5.18787	6.56618
2.13985	6.9497	6.33533	5.18957	6.5775
2.14129	6.98468	6.34011	5.19255	6.59133
2.14273	7.02158	6.34755	5.19689	6.60769
2.14417	7.06043	6.35771	5.2027	6.62656
2.14561	7.10131	6.37063	5.21007	6.64791
2.14705	7.14436	6.38639	5.2191	6.67174
2.14849	7.18971	6.40505	5.2299	6.6981
2.14993	7.23753	6.42663	5.24252	6.72705
2.15137	7.2879	6.45118	5.25708	6.75871
2.15281	7.34086	6.47874	5.2736	6.79317
2.15425	7.39642	6.5093	5.29211	6.83053
2.15569	7.4545	6.54285	5.31258	6.87091
2.15713	7.51498	6.57936	5.33501	6.91446
2.15857	7.57772	6.61883	5.35944	6.96126
2.16001	7.64262	6.66132	5.38592	7.01144
2.16145	7.70959	6.7069	5.4145	7.06508
2.16289	7.77869	6.75572	5.44524	7.12227
2.16433	7.84999	6.80791	5.47825	7.18313
2.16577	7.92369	6.86361	5.51366	7.24771
2.16721	7.99999	6.92292	5.55161	7.31605
2.16865	8.07908	6.98588	5.59215	7.38813
2.17009	8.16109	7.05248	5.63534	7.4639
2.17153	8.24608	7.12264	5.68116	7.54331
2.17297	8.33401	7.19628	5.72965	7.62631
2.17441	8.42479	7.27327	5.78086	7.71285
2.17585	8.51832	7.35352	5.83479	7.80287
2.17729	8.61444	7.43703	5.89144	7.8964
2.17873	8.71305	7.52384	5.95079	7.99348
2.18017	8.81409	7.61406	6.0129	8.09422
2.18161	8.91755	7.70783	6.07781	8.19873
2.18305	9.02352	7.80522	6.14554	8.30717
2.18449	9.13212	7.90627	6.21605	8.41963
2.18593	9.24347	8.01103	6.28935	8.53624
2.18737	9.35774	8.11952	6.36544	8.65704
2.18881	9.47503	8.23166	6.44438	8.78207
2.19025	9.59542	8.34737	6.52624	8.91129
2.19169	9.71894	8.46655	6.61111	9.04461
2.19313	9.84558	8.58918	6.6991	9.18188
2.19457	9.9753	8.71528	6.79027	9.32289
2.19601	10.108	8.84494	6.88472	9.4674
2.19745	10.2437	8.97818	6.98251	9.61521
2.19889	10.3822	9.11504	7.08367	9.76622
2.20033	10.5236	9.25555	7.18822	9.92041
2.20177	10.6676	9.39971	7.29613	10.0779
2.20321	10.8143	9.5475	7.40742	10.2387
2.20465	10.9637	9.69875	7.52209	10.4031
2.20609	11.1156	9.85327	7.64018	10.5713
2.20753	11.2701	10.0109	7.76174	10.7433
2.20897	11.427	10.1713	7.8868	10.9192
2.21041	11.5864	10.3344	8.01534	11.0988
2.21185	11.748	10.5001	8.14725	11.2818
2.21329	11.9119	10.6683	8.28246	11.4678
2.21473	12.078	10.8389	8.42085	11.6566
2.21617	12.2461	11.0119	8.56234	11.8478
2.21761	12.416	11.1874	8.70682	12.0413
2.21905	12.5876	11.3652	8.85418	12.2368
2.22049	12.7606	11.5455	9.00435	12.4343
2.22193	12.9351	11.728	9.15729	12.6338
2.22337	13.1107	11.9125	9.31297	12.8354
2.22481	13.2875	12.099	9.47134	13.039
2.22625	13.4652	12.2871	9.63232	13.2445
2.22769	13.6438	12.4765	9.79579	13.4516
2.22913	13.8231	12.6671	9.96165	13.6599
2.23057	14.0028	12.8586	10.1298	13.869
2.23201	14.1829	13.0506	10.3004	14.0785
2.23345	14.3628	13.2431	10.4731	14.2879
2.23489	14.5424	13.4356	10.6481	14.4968
2.23633	14.7213	13.6281	10.8252	14.7052
2.23777	14.8991	13.8203	11.0042	14.9128
2.23921	15.0756	14.012	11.1849	15.1195
2.24065	15.2506	14.2032	11.367	15.3253
2.24209	15.424	14.3936	11.5502	15.53
2.24353	15.5956	14.5831	11.7341	15.7335
2.24497	15.7652	14.7713	11.9183	15.9355
2.24641	15.9328	14.9582	12.1025	16.1356
2.24785	16.0982	15.1432	12.2865	16.3334
2.24929	16.2612	15.3261	12.4701	16.5286
2.25073	16.4217	15.5064	12.653	16.7208
2.25217	16.5792	15.6838	12.8352	16.9096
2.25361	16.7335	15.8581	13.0164	17.0948
2.25505	16.8841	16.0289	13.1964	17.2761
2.25649	17.0307	16.196	13.375	17.453
2.25793	17.1727	16.3592	13.5519	17.6254
2.25937	17.3098	16.5184	13.727	17.7928
2.26081	17.4415	16.6732	13.9	17.9551
2.26225	17.5676	16.8235	14.0708	18.1119
2.26369	17.6877	16.9689	14.2392	18.2633
2.26513	17.8016	17.1093	14.4049	18.4091
2.26658	17.9094	17.2446	14.5679	18.5493
2.26802	18.0108	17.3745	14.728	18.684
2.26945	18.1059	17.4988	14.8849	18.8132
2.27089	18.1947	17.6175	15.0385	18.937
2.27233	18.2772	17.7303	15.1883	19.0553
2.27378	18.3532	17.8372	15.3342	19.1681
2.27522	18.4227	17.9378	15.4759	19.2752
2.27665	18.4858	18.032	15.6129	19.3764
2.27809	18.5422	18.1199	15.7451	19.4714
2.27954	18.592	18.2013	15.8721	19.56
2.28098	18.6353	18.2764	15.9934	19.6421
2.28241	18.6722	18.3451	16.1088	19.7172
2.28385	18.7027	18.4077	16.2181	19.7854
2.2853	18.727	18.464	16.3212	19.8464
2.28674	18.7451	18.514	16.418	19.9004
2.28817	18.7568	18.5576	16.5087	19.9474
2.28961	18.7621	18.5943	16.5931	19.9873
2.29106	18.761	18.6238	16.6713	20.0203
2.2925	18.7535	18.6457	16.7434	20.0464
2.29393	18.7395	18.6597	16.8092	20.0655
2.29537	18.7193	18.6659	16.8688	20.0778
2.29682	18.6932	18.664	16.922	20.0831
2.29826	18.6613	18.6545	16.9688	20.0815
2.29969	18.6241	18.6374	17.009	20.073
2.30113	18.5818	18.6132	17.0425	20.0579
2.30258	18.5344	18.5821	17.0694	20.0362
2.30402	18.4821	18.5448	17.0894	20.0083
2.30545	18.4249	18.5015	17.1027	19.9742
2.30689	18.3627	18.4524	17.109	19.9338
2.30834	18.2958	18.3979	17.1084	19.8873
2.30978	18.2241	18.338	17.1008	19.8344
2.31121	18.1479	18.2729	17.0864	19.7752
2.31265	18.0673	18.2024	17.0652	19.7097
2.3141	17.9827	18.1267	17.0376	19.6378
2.31554	17.8942	18.0455	17.0037	19.5595
2.31697	17.802	17.9587	16.9636	19.475
2.31841	17.7063	17.8663	16.9176	19.3847
2.31986	17.6071	17.7684	16.8661	19.2887
2.3213	17.5046	17.6653	16.8091	19.1873
2.32274	17.3991	17.5572	16.747	19.0809
2.32417	17.2907	17.4445	16.6799	18.9696
2.32561	17.1796	17.3277	16.608	18.8538
2.32706	17.0662	17.2073	16.5316	18.7339
2.3285	16.9506	17.0838	16.4511	18.6105
2.32993	16.8331	16.9576	16.3667	18.4838
2.33137	16.7138	16.829	16.2788	18.3543
2.33282	16.5928	16.6984	16.1876	18.2222
2.33426	16.4705	16.5658	16.0932	18.0878
2.33569	16.3467	16.4316	15.996	17.9511
2.33713	16.2217	16.2958	15.8961	17.8123
2.33858	16.0955	16.1585	15.7936	17.6713
2.34002	15.9682	16.0199	15.6888	17.5282
2.34145	15.8399	15.8799	15.5819	17.3834
2.34289	15.7106	15.7386	15.4731	17.2369
2.34434	15.5806	15.5961	15.3626	17.089
2.34578	15.4501	15.4525	15.2505	16.9401
2.34721	15.3191	15.3079	15.1371	16.7904
2.34865	15.1878	15.1626	15.0224	16.6402
2.3501	15.0565	15.0169	14.9067	16.4899
2.35154	14.9253	14.8711	14.79	16.3394
2.35297	14.7943	14.7256	14.6724	16.1891
2.35441	14.6635	14.5805	14.5542	16.0389
2.35586	14.533	14.4363	14.4356	15.8891
2.3573	14.4028	14.2932	14.3168	15.7396
2.35873	14.273	14.1511	14.1981	15.5908
2.36017	14.1438	14.0099	14.0796	15.4425
2.36162	14.0153	13.8697	13.9614	15.2948
2.36306	13.8877	13.7303	13.8437	15.1478
2.36449	13.7612	13.5916	13.7263	15.0016
2.36593	13.6361	13.4535	13.6092	14.8563
2.36738	13.5126	13.3161	13.4923	14.7119
2.36882	13.3907	13.1795	13.3754	14.5687
2.37025	13.2705	13.0439	13.2585	14.4266
2.37169	13.1519	12.9095	13.1416	14.2857
2.37313	13.035	12.7765	13.0249	14.1462
2.37458	12.9195	12.6452	12.9085	14.0082
2.37602	12.8054	12.5158	12.7927	13.8717
2.37745	12.6924	12.3883	12.6776	13.7369
2.37889	12.5804	12.2629	12.5634	13.6037
2.38034	12.4692	12.1393	12.4503	13.4723
2.38178	12.3588	12.0175	12.3383	13.3428
2.38321	12.2491	11.8974	12.2275	13.2152
2.38465	12.1403	11.7788	12.1178	13.0895
2.3861	12.0323	11.6616	12.0093	12.9657
2.38754	11.9254	11.5459	11.9018	12.8436
2.38897	11.8199	11.4316	11.7953	12.7233
2.39041	11.7159	11.3188	11.6898	12.6045
2.39186	11.6138	11.2077	11.5851	12.4874
2.3933	11.5136	11.0984	11.4813	12.3719
2.39473	11.4153	10.9908	11.3782	12.258
2.39617	11.3191	10.885	11.276	12.1459
2.39762	11.2249	10.781	11.1748	12.0356
2.39906	11.1327	10.6788	11.0747	11.9272
2.40049	11.0423	10.5783	10.9759	11.8207
2.40193	10.9537	10.4795	10.8786	11.7162
2.40338	10.8666	10.3824	10.7828	11.6136
2.40482	10.7811	10.287	10.6887	11.5129
2.40625	10.697	10.1935	10.5963	11.414
2.40769	10.6142	10.1018	10.5055	11.3169
2.40914	10.5327	10.012	10.4161	11.2215
2.41058	10.4523	9.9241	10.3281	11.1278
2.41201	10.3729	9.838	10.2414	11.0358
2.41345	10.2947	9.75373	10.1558	10.9456
2.4149	10.2176	9.67128	10.0714	10.8571
2.41634	10.1416	9.59061	9.98809	10.7704
2.41777	10.0668	9.51164	9.90595	10.6853
2.41921	9.99324	9.43432	9.82488	10.602
2.42066	9.92114	9.35857	9.74488	10.5203
2.4221	9.85054	9.28424	9.66591	10.44
2.42354	9.78148	9.21119	9.58795	10.3611
2.42498	9.71391	9.13923	9.51102	10.2836
2.42642	9.64775	9.06829	9.43514	10.2074
2.42786	9.58289	8.99831	9.36039	10.1328
2.4293	9.51922	8.92933	9.28688	10.0597
2.43074	9.45662	8.86145	9.21473	9.98849
2.43218	9.39501	8.79478	9.14403	9.91914
2.43362	9.33437	8.72945	9.07475	9.85184
2.43506	9.27474	8.66554	9.00686	9.78656
2.4365	9.21619	8.60308	8.94024	9.72319
2.43794	9.1588	8.54207	8.8748	9.66148
2.43938	9.10262	8.48241	8.81047	9.60116
2.44082	9.04766	8.42402	8.74712	9.54196
2.44226	8.99389	8.36682	8.68471	9.48367
2.4437	8.94126	8.31074	8.62321	9.42615
2.44514	8.88963	8.25575	8.56261	9.36938
2.44658	8.83892	8.20187	8.50297	9.31344
2.44802	8.78902	8.14909	8.4443	9.25844
2.44946	8.7399	8.09742	8.38664	9.2045
2.4509	8.69156	8.0468	8.32996	9.15176
2.45234	8.64403	7.99717	8.27427	9.10031
2.45378	8.59736	7.9485	8.21953	9.05017
2.45522	8.55158	7.90076	8.16572	9.00133
2.45666	8.50679	7.85395	8.11285	8.95371
2.4581	8.46304	7.80807	8.06089	8.90722
2.45954	8.42037	7.76314	8.00986	8.86178
2.46098	8.37876	7.71926	7.95973	8.81733
2.46242	8.33818	7.67651	7.91044	8.77384
2.46386	8.29863	7.63499	7.86198	8.73127
2.4653	8.26005	7.59473	7.81429	8.68956
2.46674	8.22244	7.55568	7.76732	8.6487
2.46818	8.18572	7.51773	7.72103	8.60874
2.46962	8.14984	7.48077	7.67534	8.56971
2.47106	8.1147	7.44462	7.63026	8.53167
2.4725	8.08023	7.40913	7.58582	8.49465
2.47394	8.04631	7.37412	7.54213	8.45863
2.47538	8.01286	7.33949	7.49928	8.42357
2.47682	7.97977	7.30522	7.45735	8.38942
2.47826	7.94701	7.27134	7.41644	8.35607
2.4797	7.91456	7.23795	7.3766	8.32347
2.48114	7.88246	7.2052	7.33786	8.29157
2.48258	7.85078	7.17327	7.30018	8.26037
2.48402	7.8196	7.14227	7.26349	8.22989
2.48546	7.789	7.11226	7.22768	8.20017
2.4869	7.75902	7.08322	7.19265	8.17127
2.48834	7.72971	7.05509	7.15829	8.1432
2.48978	7.70106	7.02775	7.12454	8.11596
2.49122	7.67307	7.00106	7.09137	8.08946
2.49266	7.64569	6.97488	7.05881	8.0636
2.4941	7.61893	6.9491	7.02688	8.03826
2.49554	7.59279	6.92362	6.99563	8.01337
2.49698	7.56728	6.89846	6.96509	7.98888
2.49842	7.54239	6.87363	6.93529	7.96477
2.49986	7.51808	6.84915	6.90618	7.94109
2.5013	7.49431	6.82503	6.87771	7.91782
2.50274	7.47101	6.80129	6.84975	7.89495
2.50418	7.44815	6.77798	6.82221	7.87246
2.50562	7.4257	6.75516	6.79497	7.85027
2.50706	7.40364	6.7329	6.76798	7.82834
2.5085	7.38194	6.71126	6.74121	7.80665
2.50994	7.36062	6.69029	6.71469	7.78521
2.51138	7.33972	6.67006	6.68849	7.76406
2.51282	7.31928	6.6506	6.66274	7.7433
2.51426	7.29935	6.63188	6.63758	7.72309
2.5157	7.27994	6.6138	6.61309	7.70359
2.51714	7.26103	6.59624	6.58934	7.68491
2.51858	7.24255	6.57908	6.56631	7.66709
2.52002	7.22452	6.56222	6.54399	7.6501
2.52146	7.20687	6.54556	6.52232	7.6338
2.5229	7.18958	6.52903	6.50119	7.61807
2.52434	7.17262	6.51262	6.48051	7.60276
2.52578	7.15598	6.49633	6.4602	7.58772
2.52722	7.13967	6.48024	6.44022	7.57285
2.52866	7.12375	6.4644	6.42052	7.55809
2.5301	7.10829	6.44885	6.4011	7.54342
2.53154	7.09336	6.43357	6.38195	7.52895
2.53298	7.079	6.41853	6.36303	7.51478
2.53442	7.06523	6.40371	6.34435	7.50098
2.53586	7.05203	6.38912	6.32591	7.48761
2.5373	7.03934	6.37475	6.30771	7.47463
2.53874	7.02702	6.3606	6.28977	7.46201
2.54018	7.01494	6.34667	6.27214	7.44969
2.54162	7.00292	6.33299	6.25486	7.43755
2.54306	6.99084	6.31959	6.23798	7.42548
2.5445	6.97866	6.30658	6.22151	7.41342
2.54594	6.96639	6.29402	6.20543	7.40137
2.54738	6.95407	6.28196	6.18972	7.38943
2.54882	6.94179	6.2704	6.17437	7.37772
2.55026	6.92967	6.25935	6.15936	7.36637
2.5517	6.91782	6.24877	6.14466	7.35549
2.55314	6.90634	6.23859	6.13023	7.34516
2.55458	6.89529	6.22871	6.11608	7.33543
2.55602	6.8847	6.21905	6.1022	7.32627
2.55746	6.87459	6.20951	6.08865	7.31762
2.5589	6.86495	6.20003	6.07541	7.30935
2.56034	6.85576	6.19063	6.06245	7.30134
2.56178	6.84698	6.18127	6.04976	7.29347
2.56322	6.83858	6.17201	6.03727	7.28568
2.56466	6.83048	6.16288	6.025	7.27791
2.5661	6.82257	6.15391	6.0129	7.27011
2.56754	6.81475	6.14518	6.00099	7.26228
2.56898	6.80696	6.13671	5.98925	7.25442
2.57042	6.79912	6.12851	5.9777	7.24658
2.57186	6.7912	6.12059	5.96636	7.23879
2.5733	6.78322	6.11293	5.95521	7.23109
2.57474	6.77518	6.10551	5.94424	7.22345
2.57618	6.76709	6.09831	5.93344	7.21593
2.57762	6.75901	6.09128	5.92277	7.20857
2.57906	6.75098	6.08434	5.91218	7.20143
2.5805	6.74306	6.07743	5.9016	7.19456
2.58194	6.73527	6.0705	5.89096	7.18795
2.58338	6.72761	6.06357	5.88024	7.18157
2.58482	6.72007	6.05665	5.86944	7.17539
2.58626	6.71262	6.04978	5.8586	7.16941
2.5877	6.70531	6.04302	5.84776	7.16356
2.58914	6.69814	6.03638	5.83699	7.15779
2.59058	6.69112	6.02992	5.82639	7.152
2.59202	6.68423	6.02365	5.81605	7.14615
2.59346	6.67747	6.01751	5.80604	7.14024
2.5949	6.67084	6.01142	5.79639	7.13435
2.59634	6.66434	6.00529	5.78707	7.12856
2.59778	6.65793	5.99908	5.77801	7.12292
2.59922	6.65157	5.99276	5.76912	7.11747
2.60066	6.64516	5.98636	5.76031	7.11225
2.6021	6.63865	5.97997	5.75154	7.10731
2.60354	6.63197	5.97367	5.74277	7.10264
2.60498	6.62507	5.96756	5.73394	7.09826
2.60642	6.61793	5.96171	5.72503	7.09408
2.60786	6.61059	5.95614	5.71601	7.09004
2.6093	6.60309	5.95078	5.70691	7.08603
2.61074	6.59549	5.94555	5.69776	7.082
2.61218	6.58783	5.94034	5.68856	7.07784
2.61362	6.58016	5.93507	5.67929	7.07346
2.61506	6.57247	5.92971	5.66993	7.06874
2.6165	6.56479	5.92427	5.66054	7.06365
2.61794	6.5571	5.91879	5.65116	7.05812
2.61938	6.54932	5.91335	5.64183	7.0522
2.62082	6.54143	5.90804	5.63257	7.04594
2.62226	6.53338	5.90293	5.62339	7.03943
2.6237	6.5252	5.89805	5.61433	7.03286
2.62514	6.51689	5.89335	5.60543	7.02636
2.62658	6.50849	5.88877	5.59675	7.02006
2.62802	6.49998	5.88427	5.58826	7.01401
2.62946	6.49141	5.87978	5.57992	7.00829
2.6309	6.48277	5.87531	5.57165	7.0029
2.63234	6.4741	5.87085	5.5634	6.99785
2.63378	6.46541	5.86638	5.55508	6.99314
2.63522	6.45666	5.86188	5.54661	6.98869
2.63666	6.44783	5.85734	5.5379	6.98439
2.6381	6.43886	5.85274	5.52888	6.98014
2.63954	6.42967	5.84804	5.51957	6.97588
2.64098	6.4202	5.8432	5.51001	6.97157
2.64242	6.41038	5.83817	5.50033	6.96713
2.64386	6.40021	5.83296	5.49059	6.9625
2.6453	6.38965	5.82762	5.48088	6.95765
2.64674	6.37876	5.82222	5.47121	6.95263
2.64818	6.36757	5.81682	5.4616	6.94752
2.64962	6.35617	5.81147	5.45205	6.94242
2.65106	6.34467	5.80621	5.44255	6.93739
2.6525	6.33315	5.80108	5.43308	6.93245
2.65394	6.32173	5.7961	5.42364	6.9276
2.65538	6.31046	5.79129	5.4143	6.92285
2.65682	6.29929	5.78662	5.4051	6.91816
2.65826	6.28819	5.78208	5.39612	6.91346
2.6597	6.2771	5.77762	5.38737	6.90868
2.66114	6.26593	5.77322	5.37884	6.9038
2.66258	6.25458	5.76882	5.37046	6.89883
2.66402	6.24295	5.76435	5.36214	6.89384
2.66546	6.23098	5.75975	5.35374	6.88888
2.6669	6.21869	5.75499	5.34514	6.884
2.66834	6.20616	5.75007	5.33626	6.87926
2.66978	6.19353	5.74503	5.32706	6.87467
2.67122	6.1809	5.7399	5.31754	6.87019
2.67266	6.16839	5.73474	5.30777	6.86578
2.6741	6.15606	5.72957	5.29781	6.86135
2.67554	6.14396	5.72442	5.28775	6.85682
2.67698	6.13204	5.71931	5.27768	6.85216
2.67842	6.12021	5.71418	5.26769	6.84735
2.67986	6.10831	5.70899	5.25788	6.8424
2.6813	6.09622	5.70369	5.24827	6.83734
2.68274	6.08386	5.69829	5.2389	6.83221
2.68418	6.0712	5.69278	5.22978	6.82704
2.68562	6.05828	5.68722	5.22091	6.82186
2.68706	6.04512	5.68166	5.21227	6.81667
2.6885	6.03185	5.67618	5.20383	6.81144
2.68994	6.01857	5.67083	5.1955	6.80618
2.69138	6.00538	5.66567	5.18724	6.80087
2.69282	5.99238	5.66072	5.17899	6.79556
2.69426	5.97959	5.65601	5.17074	6.79024
2.6957	5.96703	5.65152	5.16248	6.78492
2.69714	5.95469	5.64721	5.15424	6.77961
2.69858	5.94255	5.64301	5.14603	6.77433
2.70002	5.93055	5.63888	5.13786	6.76909
2.70146	5.91866	5.63476	5.12972	6.76391
2.7029	5.90685	5.63058	5.12162	6.75877
2.70434	5.89509	5.62628	5.11355	6.75366
2.70578	5.88338	5.62177	5.10545	6.74862
2.70722	5.8717	5.61702	5.09732	6.74367
2.70866	5.86009	5.612	5.08911	6.73892
2.7101	5.84858	5.60676	5.08085	6.73437
2.71154	5.83718	5.60132	5.07258	6.73002
2.71298	5.82588	5.59577	5.06433	6.72584
2.71442	5.81465	5.59019	5.05613	6.72177
2.71586	5.80342	5.58468	5.048	6.71774
2.7173	5.79212	5.57937	5.03992	6.71365
2.71874	5.7807	5.57431	5.03193	6.70941
2.72018	5.76914	5.56955	5.024	6.7049
2.72162	5.75744	5.56509	5.01613	6.70003
2.72306	5.74564	5.56089	5.0083	6.69482
2.7245	5.73375	5.55685	5.00051	6.68934
2.72594	5.72184	5.55289	4.99278	6.68368
2.72738	5.70993	5.54884	4.98512	6.67793
2.72882	5.698	5.54459	4.97755	6.67215
2.73026	5.68603	5.54004	4.97009	6.66644
2.7317	5.67394	5.53516	4.96274	6.66089
2.73314	5.66172	5.52995	4.95552	6.65554
2.73458	5.64932	5.52447	4.94842	6.65039
2.73602	5.6368	5.51886	4.94143	6.64534
2.73746	5.62421	5.51324	4.93452	6.64035
2.7389	5.61163	5.50779	4.92764	6.63538
2.74034	5.59915	5.50263	4.92074	6.63042
2.74178	5.58681	5.49786	4.9138	6.62549
2.74322	5.57464	5.49344	4.90678	6.62061
2.74466	5.56262	5.48933	4.89968	6.61579
2.7461	5.55071	5.4854	4.89251	6.61108
2.74754	5.53885	5.48156	4.88528	6.60652
2.74898	5.52701	5.47768	4.87807	6.6021
2.75042	5.51518	5.47368	4.87092	6.59778
2.75186	5.50337	5.46949	4.86388	6.59351
2.7533	5.49159	5.46511	4.85694	6.58925
2.75474	5.47987	5.4606	4.85006	6.58497
2.75618	5.4682	5.45601	4.84319	6.58069
2.75762	5.45657	5.45141	4.83629	6.57643
2.75906	5.44497	5.44681	4.82929	6.57222
2.7605	5.43335	5.44224	4.82214	6.56806
2.76194	5.42167	5.4377	4.81476	6.56398
2.76338	5.40993	5.43317	4.80714	6.55994
2.76482	5.39811	5.42864	4.79934	6.55588
2.76626	5.38624	5.42406	4.79139	6.55171
2.7677	5.37435	5.41946	4.78334	6.54734
2.76914	5.36243	5.41481	4.7753	6.54267
2.77058	5.35048	5.41014	4.7673	6.53768
2.77202	5.33844	5.40543	4.75941	6.53241
2.77346	5.3263	5.40066	4.75169	6.52692
2.7749	5.31401	5.39584	4.74415	6.52133
2.77634	5.30154	5.39095	4.73682	6.51575
2.77778	5.2889	5.38598	4.72965	6.51029
2.77922	5.27615	5.38094	4.72262	6.50504
2.78066	5.26335	5.37583	4.7157	6.5001
2.7821	5.2506	5.37069	4.70887	6.49547
2.78354	5.23797	5.36552	4.7021	6.49111
2.78498	5.22553	5.36037	4.69541	6.48697
2.78642	5.21331	5.35527	4.68881	6.48298
2.78786	5.20134	5.35026	4.68229	6.47908
2.7893	5.18956	5.34531	4.67588	6.47525
2.79074	5.17788	5.34046	4.66953	6.4714
2.79218	5.1662	5.33573	4.6632	6.4675
2.79362	5.15441	5.33112	4.65682	6.46349
2.79506	5.14243	5.32663	4.65027	6.45934
2.7965	5.13018	5.32224	4.64348	6.45504
2.79794	5.11764	5.31797	4.63644	6.45058
2.79938	5.10483	5.3138	4.62913	6.44595
2.80082	5.09183	5.30968	4.6216	6.4412
2.80226	5.07873	5.30561	4.61393	6.43636
2.8037	5.06563	5.30153	4.60621	6.43147
2.80514	5.0526	5.29741	4.59851	6.42659
2.80658	5.03968	5.2932	4.59091	6.42174
2.80802	5.02689	5.28891	4.58345	6.41697
2.80946	5.01421	5.28451	4.57613	6.41228
2.8109	5.0016	5.27998	4.56896	6.40768
2.81234	4.98902	5.27533	4.56192	6.40315
2.81378	4.97642	5.27059	4.55499	6.39868
2.81522	4.96384	5.26578	4.54815	6.39427
2.81666	4.95129	5.26093	4.5414	6.3899
2.8181	4.93881	5.25607	4.53473	6.38555
2.81954	4.92641	5.25128	4.52815	6.3812
2.82098	4.91412	5.24659	4.52164	6.37681
2.82242	4.90193	5.24206	4.5152	6.37241
2.82386	4.88982	5.23771	4.50882	6.36799
2.8253	4.87773	5.23348	4.50247	6.36355
2.82674	4.86561	5.22934	4.49614	6.35911
2.82818	4.85346	5.22524	4.48979	6.35471
2.82962	4.84132	5.22108	4.48339	6.35037
2.83106	4.82923	5.2168	4.47694	6.34611
2.8325	4.81724	5.21235	4.47042	6.34195
2.83394	4.80538	5.20774	4.46382	6.33791
2.83538	4.79369	5.20301	4.45715	6.33393
2.83682	4.78218	5.19821	4.45047	6.33
2.83826	4.77086	5.19339	4.44378	6.32608
2.8397	4.7597	5.1886	4.43712	6.32212
2.84114	4.74864	5.18388	4.43052	6.31804
2.84258	4.7376	5.17927	4.42397	6.31381
2.84402	4.72658	5.1748	4.41748	6.30938
2.84546	4.71555	5.17043	4.41104	6.30476
2.8469	4.70452	5.16614	4.4046	6.29998
2.84834	4.69348	5.16193	4.39817	6.2951
2.84978	4.68247	5.15777	4.39174	6.29014
2.85122	4.67146	5.15366	4.38531	6.28519
2.85266	4.6605	5.14957	4.37892	6.28024
2.8541	4.64959	5.14546	4.37257	6.27531
2.85554	4.63873	5.14132	4.36629	6.27034
2.85698	4.62795	5.13715	4.36005	6.26528
2.85842	4.61724	5.13294	4.35387	6.26007
2.85986	4.60661	5.1287	4.34773	6.25468
2.8613	4.59605	5.12439	4.34163	6.24911
2.86274	4.58559	5.12001	4.33556	6.24338
2.86418	4.57528	5.11555	4.32956	6.2376
2.86562	4.56515	5.11102	4.32368	6.2319
2.86706	4.55523	5.10642	4.31796	6.2264
2.8685	4.54552	5.10176	4.31244	6.22121
2.86994	4.53603	5.09706	4.30714	6.21635
2.87138	4.52678	5.09235	4.30204	6.21181
2.87282	4.51775	5.08767	4.29714	6.20753
2.87426	4.50891	5.08306	4.2924	6.20344
2.8757	4.50022	5.07856	4.28775	6.19947
[truncated: 778 more rows]
