# Supplementary material for: Structural basis for the activation of the lipid scramblase TMEM16F
Source: Nat Commun. 2022 Nov 5;13:6692. doi: 10.1038/s41467-022-34497-x (PMC9637102; doi:10.1038/s41467-022-34497-x)
Supplement: Supplementary file 6 — Source Data [file 41467_2022_34497_MOESM6_ESM.zip › SuppFig8.xlsx]

## Sheet: Supp Fig 8a
time (s)	pcDNA - mock			TMEM16A			TMEM16F			G473A			G473P
	Fluorescence	standard error	n (cells)	Fluorescence	standard error	n (cells)	Fluorescence	standard error	n (cells)	Fluorescence	standard error	n (cells)	Fluorescence	standard error	n (cells)
10	78.2746	45.1131	81	70.1091	46.087	193	77.6961	49.5507	141	89.336	56.6507	147	79.3916	49.9195	215
20	77.028	43.2426	81	70.773	49.4338	193	78.2211	50.437	141	88.8975	58.4117	147	79.4942	49.3089	215
30	77.8347	43.3709	81	71.5649	50.4209	193	79.0722	51.0158	141	88.6038	56.6105	147	79.9498	50.222	215
40	78.6197	44.5559	81	70.7723	49.2353	193	78.7428	50.4278	141	88.8803	56.1298	147	80.8763	50.4725	215
50	79.7113	45.3421	81	70.5083	51.3692	193	78.5156	51.8985	141	89.8409	59.7207	147	80.2225	50.3571	215
60	79.3701	47.6328	81	70.1416	50.2735	193	78.3857	52.5091	141	92.7031	62.5872	147	80.9682	50.7937	215
70	77.4241	44.3321	81	69.9932	50.8309	193	78.3558	53.1	141	93.9494	63.8636	147	80.7269	49.853	215
80	77.9707	47.7482	81	71.2544	51.8351	193	77.9256	51.0125	141	92.5799	64.0463	147	80.147	51.8863	215
90	77.8985	46.825	81	71.1101	52.3665	193	78.9584	53.7135	141	91.4859	62.8292	147	80.7706	51.7745	215
100	78.3281	48.0163	81	71.916	53.7704	193	78.8247	53.701	141	89.9127	60.1949	147	81.5379	52.8549	215
110	79.0939	47.6019	81	71.9036	55.0398	193	80.0098	53.7176	141	90.9288	62.1021	147	80.8312	52.817	215
120	79.3091	46.7632	81	72.8086	55.9719	193	79.8359	53.7423	141	91.5089	62.6217	147	81.0994	53.01	215
130	79.4549	48.2737	81	72.824	57.4324	193	78.4306	52.4147	141	90.6613	63.5754	147	80.6856	53.6008	215
140	79.7107	47.3044	81	73.2932	58.3466	193	79.5005	54.6185	141	90.4937	62.8828	147	81.162	53.5564	215
150	79.7777	48.0788	81	73.0336	59.0102	193	79.0344	50.1442	141	90.857	63.8573	147	81.6836	52.864	215
160	80.0782	48.5566	81	73.3343	59.3947	193	78.3323	50.9927	141	89.87	61.5534	147	81.6674	54.3879	215
170	79.8373	48.6807	81	73.2333	61.5442	193	77.6293	51.647	141	90.7125	66.515	147	81.9511	54.1548	215
180	81.8	53.5946	81	73.8351	63.6729	193	79.9561	53.8939	141	90.4219	65.7141	147	82.4277	54.3371	215
190	81.9922	53.7087	81	74.4231	65.5276	193	78.5477	51.3682	141	93.1797	68.132	147	82.3386	54.4561	215
200	81.5919	55.6738	81	110.559	53.0109	193	143.919	68.1009	141	145.238	73.1718	147	114.044	66.307	215
210	126.148	381.013	81	110.551	52.0347	193	171.708	92.0619	141	167.718	83.6402	147	115.784	68.0587	215
220	125.174	99.9392	81	110.666	52.6145	193	192.473	104.189	141	183.775	93.8991	147	118.402	73.3795	215
230	126.481	96.3689	81	112.138	52.1546	193	212.051	111.702	141	198.605	103.586	147	118.126	70.9043	215
240	126.837	96.3655	81	114.107	52.7568	193	229.303	125.278	141	212.322	114.2	147	118.877	71.5223	215
250	128.522	99.1465	81	115.919	54.6613	193	247.402	135.946	141	225.719	120.113	147	120.331	72.6179	215
260	126.107	102.062	81	118.296	56.642	193	269.899	164.231	141	238.841	131.268	147	122.079	74.3077	215
270	129.118	100.536	81	121.481	57.6519	193	280.414	158.146	141	251.624	141.081	147	124.792	75.3222	215
280	131.396	109.343	81	124.264	58.6686	193	290.306	154.388	141	261.443	149.193	147	124.142	75.1532	215
290	137.522	110.759	81	127.699	61.3961	193	300.917	151.588	141	273.612	157.816	147	125.942	74.3333	215
300	141.552	135.387	81	131.978	65.4697	193	318.11	167.589	141	282.919	165.041	147	127.058	74.1234	215
310	141.426	150.104	81	131.367	61.7037	193	323.156	162.532	141	290.636	174.02	147	129.753	79.7979	215
320	142.412	149.554	81	135.073	66.0128	193	330.736	165.664	141	298.976	180.822	147	131.772	81.1233	215
330	141.712	152.096	81	135.256	65.1071	193	341.109	174.558	141	312.193	190.778	147	131.463	76.4266	215
340	145.947	151.429	81	136.445	66.6292	193	349.687	179.674	141	320.512	196.26	147	132.409	77.5172	215
350	143.257	157.517	81	139.333	69.313	193	361.659	186.875	141	325.608	203.827	147	133.641	78.604	215
360	146.399	160.387	81	140.646	71.0486	193	368.514	192.485	141	335.111	212.965	147	134.457	79.2115	215
370	146.318	169.625	81	141.684	71.9275	193	377.239	198.11	141	343.043	219.424	147	137.208	81.7802	215
380	145.843	165.452	81	143.634	72.3006	193	392.778	215.679	141	354.616	229.819	147	136.29	80.6707	215
390	146.937	164.781	81	144.841	72.7288	193	393.062	208.66	141	361.236	234.826	147	136.983	79.8488	215
400	145.177	166.19	81	148.001	75.09	193	406.13	217.536	141	369.8	243.702	147	139.501	81.5966	215
410	148.022	159.612	81	152.55	83.0955	193	426.344	269.114	141	378.598	251.273	147	140.219	83.4361	215
420	147.198	161.673	81	152.115	78.7685	193	427.983	237.631	141	394.548	278.743	147	141.66	84.3572	215
430	144.655	145.747	81	154.482	80.6222	193	439.559	240.138	141	396.356	268.136	147	142.505	84.6876	215
440	144.795	129.093	81	156.709	80.4904	193	443.796	240.801	141	402.618	273.685	147	143.968	87.2348	215
450	144.937	112.547	81	158.239	83.1007	193	451.709	246.613	141	414.926	286.247	147	144.031	86.6728	215
460	143.73	94.4785	81	164.355	92.9325	193	465.369	259.587	141	431.137	326.555	147	147.013	88.9068	215
470	142.154	90.8239	81	163.152	86.4965	193	465.852	256.24	141	436.803	320.429	147	148.624	89.7541	215
480	145.538	92.6947	81	166.074	89.2019	193	481.327	268.051	141	440.129	303.557	147	150.061	90.7491	215
490	149.545	99.9058	81	169.52	91.3562	193	489.585	273.72	141	445.863	311.081	147	151.679	93.4443	215
500	149.678	103.894	81	170.15	98.3006	193	491.793	273.044	141	450.896	315.373	147	155.043	98.9316	215
510	149.355	103.862	81	181.81	161.81	193	502.303	279.618	141	456.694	321.385	147	154.882	96.9961	215
520	150.294	101.631	81	190.199	245.489	193	508.927	285.664	141	464.05	327.432	147	158.996	100.144	215
530	151.814	101.244	81	178.976	98.9365	193	514.514	286.868	141	471.557	332.352	147	159.416	100.957	215
540	151.169	102.243	81	180.517	100.758	193	521.441	292.91	141	480.673	336.636	147	162.558	102.797	215
550	154.178	100.94	81	182.64	102.186	193	530.261	298.767	141	487.995	343.584	147	162.961	104.691	215
560	156.331	102.577	81	184.917	104.046	193	541.144	303.274	141	491.975	348.263	147	165.79	106.114	215
570	159.277	103.291	81	189.057	106.781	193	546.19	307.024	141	498.55	353.172	147	168.443	108.571	215
580	161.856	105.921	81	190.53	110.489	193	554.159	310.884	141	505.063	357.175	147	170.621	113.073	215
590	160.39	104.372	81	194.657	112.236	193	558.058	309.607	141	512.784	361.994	147	172.079	114.893	215
600	159.325	103.493	81	198.341	115.604	193	567.536	321.213	141	516.821	367.153	147	173.665	115.586	215
610	161.554	105.506	81	199.455	116.958	193	575.917	323.831	141	516.396	365.755	147	175.745	116.335	215
620	162.894	105.62	81	204.903	121.031	193	580.941	327.415	141	525.296	372.225	147	178.777	120.262	215
630	162.378	107.753	81	208.114	123.714	193	589.92	331.964	141	533.885	378.825	147	180.078	122.582	215
640	165.117	107.347	81	211.529	125.639	193	601.262	338.893	141	537.608	381.832	147	180.966	122.943	215
650	165.861	108.458	81	214.102	130.231	193	601.27	336.974	141	539.791	383.189	147	183.527	125.611	215
660	166.928	107.894	81	217.895	132.227	193	604.006	338.472	141	546.741	389.177	147	185.169	126.662	215
670	168.563	108.894	81	223.422	135.134	193	619.554	348.673	141	544.896	387.713	147	188.229	128.271	215
680	168.038	109.878	81	225.579	137.103	193	616.509	345.673	141	552.092	392.64	147	189.962	129.715	215
690	170.45	107.218	81	229.698	140.254	193	623.044	350.742	141	554.649	394.14	147	190.465	132.649	215
700	171.427	109.206	81	232.206	142.579	193	627.917	351.957	141	563.512	400.968	147	191.331	133.498	215
710	172.271	110.223	81	234.875	145.905	193	643.068	362.306	141	567.949	404.685	147	192.166	134.457	215
720	173.206	111.248	81	239.483	149.047	193	646.591	364.815	141	572.909	407.691	147	193.566	135.658	215
730	174.098	112.232	81	243.346	151.707	193	639.228	359.419	141	576.955	409.659	147	197.328	139.024	215
740	176.449	112.88	81	244.802	154.637	193	652.738	367.681	141	578.916	412.85	147	196.413	138.791	215
750	178.65	115.648	81	248.732	156.748	193	658.112	371.837	141	582.511	414.302	147	198.481	138.896	215
760	178.702	116.618	81	252.846	160.778	193	663.229	374.584	141	586.175	418.286	147	202.661	141.553	215
770	180.229	116.215	81	255.31	160.492	193	667.95	376.098	141	583.388	418.254	147	202.066	144.651	215
780	180.418	117.994	81	258.204	163.518	193	673.879	379.553	141	587.796	420.722	147	203.054	142.613	215
790	180.659	118.005	81	261.54	166.368	193	683.757	384.817	141	597.524	422.272	147	201.945	143.702	215

## Sheet: Supp Fig 8b
Ca2+(μM)		Current (I/Imax)
		wt									G473A
0.5		0.175183	-0.0133473	-0.14076	0.175183	-0.0133473	-0.14076	0.0152612	-0.0574126		0.0581294	0.000776873	0.0411809	-0.0161384
1		0.100553	-0.00795849	-0.0494533	0.100553	-0.00795849	-0.0494533	0.0248435	-0.0609195		0.0869874	-0.0279243	0.0493373	-0.1084
3		0.536528	0.638164	0.602417	0.536528	0.638164	0.602417	0.709428	0.656938		0.632945	0.530787	0.618599	0.437367
5		1.11396	0.874808	0.988527	1.11396	0.874808	0.988527	0.827751	0.64876		0.787695	1.00625	0.685978	0.837193
100		0.831068	1.21571	1.02726	0.831068	1.21571	1.02726	0.931164	0.920755		1.02064	1.0423	1.09281	0.844247

## Sheet: Supp Fig 8c
Ca2+(μM)		Current (I/Imax)
		wt
0.1		0.317266	0.0355409	-0.0931726	-0.0874409	0.046987	0.0113778	-0.0020093
0.5		0.203586	0.0182197	-0.107055	-0.135993	0.046348	-0.0251061	0.108407
1		0.130209	0.023518	-0.0172803	-0.0638104	0.0557695	-0.0285541	0.327089
3		0.558866	0.658797	0.62365		0.728864	0.677255	0.616115
5		1.1266	0.891469	1.00328		0.845201	0.669215
100		0.848463	1.22665	1.04136		0.946879	0.936645

## Sheet: Supp Fig 8d
Ca2+(μM)		Current (I/Imax)
		F518A																	W619A					Q623A							F518H					F518A Q623A
0.1
0.5		-0.0823848	-0.0179345	0.112384	-0.527903	0.0558635	0.10428		0.0539333	0.102209		0.0692738			0.130278				0.0145089	-0.0231282	0.00792447	0.0131085		0.0400443	-0.081258	-0.0206822			0.0618958		0.0508729	0.154484	-0.139355	-0.0660025				0.0272694	0.0332278	0.0225951	-0.0476335	0.0110091	0.0141171	0.0505706	-0.0123149	-0.0118111	-0.0870296
1		-0.103764	-0.0260781	0.215088	0.0537586	0.0568378	0.0924895		-0.0192489	0.144441		0.0749486			0.127361				0.0121048	-0.0323578	0.0138958	0.00635717		0.129244	-0.0373723	-0.0482067	0.0149453	-0.0171012	0.042995		0.244775	0.494022	0.102043	0.54142		0.144596	0.0584213	0.0483893	-0.00043426	0.0773533	-0.0596377	0.0287322	0.00567712	-0.0250889	0.0921993	0.116697		0.0668756
3		-0.155981	0.127464	0.242138	0.0032977	0.0404127	0.260822	0.183449		0.162678		0.195693	0.150658	0.259018		0.0469754	0.836669		0.0503515	-0.0860033	0.0867118	0.0105916		0.146872	-0.00935449	0.29713	0.259209	0.288287	0.194289		0.836086	0.847143	0.531401	0.853686		0.563076	0.594213	0.268299	0.646558	0.252681		0.382207	0.119863	0.317491	0.235465	0.898202		0.330326
5		0.715596	0.960643	0.599184	0.936157	0.78572	0.615396	1.00768		0.534085	0.861223	0.921303	0.706209			0.925372	0.984825		0.806589	0.711956	0.660882	0.680622		1.07276	0.830043	1.21093		0.890287	0.995983		0.893609	1.01217	0.952319	1.06604		1.01249	0.927812	0.927376	1.11319	0.958054		1.00274	0.791338	1.22806	0.775907	1.03817		0.797188
100		0.894396	0.996852	0.791161	0.765867	0.967857	0.855804	0.953479			1.134	0.97415				1.02005	1.23612		0.925792	1.03402	0.869898	0.7981		1.1953	0.799473	0.851901		1.10328	0.942749		0.946133	0.946133				0.971371	0.971371	0.971371	0.971371	0.971371		0.988871	1.01141	1.14287
		0.896005	0.980521	1.14147	0.951242	1.13832		1.00762			1.01388	1.01236				0.934883	0.92371		0.997291	0.971355	1.01806	1.01329		0.75129	0.914028	0.789696		0.994957	0.832584		1.05127	0.921552	1.11125	0.915927		0.994718	1.03875	0.976296	0.967979	0.944389		0.98694	0.80486	0.81205		0.941664
[truncated: 19 more columns]

## Sheet: Supp Fig 8e
	ΔGcoupling (kJ*mol^-1)
WT/F518A/Q623A	-242.513
WT/F518A/W619	98.1038
F518H/F518A/F518H_Q623A	1304.78
